# Supplementary material for: 1-(9-Methyl-11-sulfanyl­idene-8-oxa-10,12-diaza­tricyclo­[7.3.1.02,7]trideca-2,4,6-trien-13-yl)ethanone
Source: Acta Crystallogr Sect E Struct Rep Online. 2011 Apr 16;67(Pt 5):o1156. doi: 10.1107/S1600536811013699 (PMC3089221; doi:10.1107/S1600536811013699)
Supplement: Supplementary file 1 [file e-67-o1156-sup1.cif]

##############################################################################
#                                                                            #
# This CIF contains the data in a paper accepted for publication in          #
# Acta Crystallographica Section E. It conforms to the requirements of       #
# Notes for Authors for Acta Crystallographica Section E, and has been       #
# peer reviewed under the auspices of the IUCr Commission on Journals.       #
#                                                                            #
# Full details of the Crystallographic Information File format               #
# are given in the paper "The Crystallographic Information File (CIF):       #
# a New Standard Archive File for Crystallography" by S. R. Hall, F. H.      #
# Allen and I. D. Brown [Acta Cryst. (1991), A47, 655-685].                  #
#                                                                            #
# The current version of the core CIF dictionary is obtainable from          #
# ftp://ftp.iucr.org/pub/cif_core.dic.                                       #
#                                                                            #
# Software is freely available for graphical display of the structure(s)     #
# in this CIF. For information consult the CIF software page                 #
# http://www.iucr.org/resources/cif/software.                                #
#                                                                            #
# This file may be used for bona fide research purposes within the           #
# scientific community so long as proper attribution is given to the journal # 
# article from which it was obtained.                                        #
#                                                                            #
##############################################################################
data_global
_audit_creation_method     SHELXL-97
_journal_date_recd_electronic     2011-04-11
_journal_date_accepted     2011-04-12
_journal_name_full     'Acta Crystallographica, Section E'
_journal_year     2011
_journal_volume     67
_journal_issue      5
_journal_page_first     o1156
_journal_page_last     o1156
_journal_paper_category     QO
_journal_coeditor_code     XU5193
_publ_contact_author
;
     Dr. Seik Weng Ng
     Department of Chemistry
     University of Malaya
     50603 Kuala Lumpur
     Malaysia
;
_publ_contact_author_email     seikweng@um.edu.my
_publ_contact_author_fax     '03 7967 4193'
_publ_contact_author_phone     '03 7967 6778'
_publ_section_title
;\
1-(9-Methyl-11-sulfanylidene-8-oxa-10,12-diazatricyclo[7.3.1.0^2,7^]trideca-2,\
4,6-trien-13-yl)ethanone
;
loop_
    _publ_author_name
    _publ_author_address
    'Kurbanova, Malahat M.'
;
     Department of Organic Chemistry
     Baku State University
    Baku
     Azerbaijan
;
    'Maharramov, Abel M.'
;
     Department of Organic Chemistry
     Baku State University
    Baku
     Azerbaijan
;
    'Novruzova, Aysel B.'
;
     Department of Organic Chemistry
     Baku State University
     Baku
     Azerbaijan
;
    'Gurbanov, Atash V.'
;
     Department of Organic Chemistry
     Baku State University
     Baku
     Azerbaijan
;
    'Ng, Seik Weng'
;
     Department of Chemistry
     University of Malaya
     50603 Kuala Lumpur
     Malaysia
;
data_I
_audit_creation_method     SHELXL-97
_chemical_name_systematic
;
1-(9-Methyl-11-sulfanylidene-8-oxa-10,12-diazatricyclo[7.3.1.0^2,7^]trideca-
2,4,6-trien-13-yl)ethan-1-one
;
_chemical_name_common     ?
_chemical_formula_moiety     'C13 H14 N2 O2 S'
_chemical_formula_sum     'C13 H14 N2 O2 S'
_chemical_formula_iupac     'C13 H14 N2 O2 S'
_chemical_formula_weight     262.32
_chemical_melting_point     ?
_symmetry_cell_setting     monoclinic
_symmetry_space_group_name_H-M     'P 21/n'
_symmetry_space_group_name_Hall     '-P 2yn'
loop_
    _symmetry_equiv_pos_as_xyz
    'x, y, z'
    '-x+1/2, y+1/2, -z+1/2'
    '-x, -y, -z'
    'x-1/2, -y-1/2, z-1/2'
_cell_length_a     8.2382(5)
_cell_length_b     19.1223(12)
_cell_length_c     9.2209(6)
_cell_angle_alpha     90.00
_cell_angle_beta     114.6230(10)
_cell_angle_gamma     90.00
_cell_volume     1320.51(14)
_cell_formula_units_Z     4
_cell_measurement_reflns_used     2832
_cell_measurement_theta_min     2.65
_cell_measurement_theta_max     28.33
_cell_measurement_temperature     296(2)
_exptl_crystal_description     'Irregular block'
_exptl_crystal_colour     Colorless
_exptl_crystal_size_max     0.40
_exptl_crystal_size_mid     0.30
_exptl_crystal_size_min     0.20
_exptl_crystal_density_diffrn     1.319
_exptl_crystal_density_meas     ?
_exptl_crystal_density_method     'not measured'
_exptl_crystal_F_000     552
_exptl_absorpt_coefficient_mu     0.241
_exptl_absorpt_correction_type     multi-scan
_exptl_absorpt_process_details     '(SADABS; Sheldrick, 1996)'
_exptl_absorpt_correction_T_min     0.5889
_exptl_absorpt_correction_T_max     1.0000
_diffrn_ambient_temperature     296(2)
_diffrn_radiation_type     MoK\a
_diffrn_radiation_wavelength     0.71073
_diffrn_radiation_source     'fine-focus sealed tube'
_diffrn_radiation_monochromator     graphite
_diffrn_measurement_device_type     'Bruker APEXII'
_diffrn_measurement_method     '\f and \w'
_diffrn_detector_area_resol_mean     ?
_diffrn_reflns_number     8830
_diffrn_reflns_av_R_equivalents     0.1185
_diffrn_reflns_av_sigmaI/netI     0.0973
_diffrn_reflns_theta_min     2.13
_diffrn_reflns_theta_max     24.99
_diffrn_reflns_theta_full     24.99
_diffrn_measured_fraction_theta_max     0.988
_diffrn_measured_fraction_theta_full     0.988
_diffrn_reflns_limit_h_min     -9
_diffrn_reflns_limit_h_max     9
_diffrn_reflns_limit_k_min     -22
_diffrn_reflns_limit_k_max     21
_diffrn_reflns_limit_l_min     -10
_diffrn_reflns_limit_l_max     10
_diffrn_standards_number     0
_diffrn_standards_interval_count     0
_diffrn_standards_interval_time     0
_diffrn_standards_decay_%     0
_reflns_number_total     2292
_reflns_number_gt     1523
_reflns_threshold_expression     I>2\s(I)
_refine_ls_structure_factor_coef     Fsqd
_refine_ls_matrix_type     full
_refine_ls_R_factor_all     0.1118
_refine_ls_R_factor_gt     0.0786
_refine_ls_wR_factor_gt     0.1911
_refine_ls_wR_factor_ref     0.2109
_refine_ls_goodness_of_fit_ref     0.988
_refine_ls_restrained_S_all     0.988
_refine_ls_number_reflns     2292
_refine_ls_number_parameters     164
_refine_ls_number_restraints     0
_refine_ls_hydrogen_treatment     constr
_refine_ls_weighting_scheme     calc
_refine_ls_weighting_details
                 'calc w=1/[\s^2^(Fo^2^)+(0.1282P)^2^] where P=(Fo^2^+2Fc^2^)/3'
_atom_sites_solution_hydrogens     geom
_atom_sites_solution_primary     direct
_atom_sites_solution_secondary     difmap
_refine_ls_shift/su_max     0.001
_refine_ls_shift/su_mean     0.001
_refine_diff_density_max     0.653
_refine_diff_density_min     -0.405
_refine_ls_extinction_method     none
_refine_ls_extinction_coef     ?
loop_
    _atom_type_symbol
    _atom_type_description
    _atom_type_scat_dispersion_real
    _atom_type_scat_dispersion_imag
    _atom_type_scat_source
    'C' 'C' 0.0033 0.0016
                         'International Tables Vol C Tables 4.2.6.8 and 6.1.1.4'
    'H' 'H' 0.0000 0.0000
                         'International Tables Vol C Tables 4.2.6.8 and 6.1.1.4'
    'N' 'N' 0.0061 0.0033
                         'International Tables Vol C Tables 4.2.6.8 and 6.1.1.4'
    'S' 'S' 0.1246 0.1234
                         'International Tables Vol C Tables 4.2.6.8 and 6.1.1.4'
    'O' 'O' 0.0106 0.0060
                         'International Tables Vol C Tables 4.2.6.8 and 6.1.1.4'
_computing_data_collection     'APEX2 (Bruker, 2005)'
_computing_cell_refinement     'SAINT (Bruker, 2005)'
_computing_data_reduction     'SAINT (Bruker, 2005)'
_computing_structure_solution     'SHELXS97 (Sheldrick, 2008)'
_computing_structure_refinement     'SHELXL97 (Sheldrick, 2008)'
_computing_molecular_graphics     'X-SEED (Barbour, 2001)'
_computing_publication_material     'publCIF (Westrip, 2010)'
loop_
    _atom_site_type_symbol
    _atom_site_label
    _atom_site_fract_x
    _atom_site_fract_y
    _atom_site_fract_z
    _atom_site_U_iso_or_equiv
    _atom_site_adp_type
    _atom_site_calc_flag
    _atom_site_refinement_flags
    _atom_site_occupancy
    _atom_site_symmetry_multiplicity
    _atom_site_disorder_assembly
    _atom_site_disorder_group
    S S1 0.70755(12) 0.51631(6) 0.41553(12) 0.0471(4) Uani d . 1 1 . .
    O O1 0.6767(4) 0.29345(19) 0.3421(3) 0.0690(10) Uani d . 1 1 . .
    O O2 0.6966(4) 0.34703(14) 0.7965(3) 0.0491(8) Uani d . 1 1 . .
    N N1 0.6447(4) 0.40871(16) 0.5610(3) 0.0381(8) Uani d . 1 1 . .
    H H1 0.5416 0.4296 0.5371 0.046 Uiso calc R 1 1 . .
    N N2 0.9280(4) 0.41746(16) 0.5844(3) 0.0398(8) Uani d . 1 1 . .
    H H2 1.0075 0.4362 0.5556 0.048 Uiso calc R 1 1 . .
    C C1 0.7642(4) 0.4431(2) 0.5272(4) 0.0358(9) Uani d . 1 1 . .
    C C2 0.8091(5) 0.2822(2) 0.4611(5) 0.0489(10) Uani d . 1 1 . .
    C C3 0.9636(7) 0.2461(4) 0.4534(6) 0.0855(18) Uani d . 1 1 . .
    H H3A 0.9226 0.2139 0.3655 0.128 Uiso calc R 1 1 . .
    H H3B 1.0271 0.2210 0.5510 0.128 Uiso calc R 1 1 . .
    H H3C 1.0417 0.2799 0.4388 0.128 Uiso calc R 1 1 . .
    C C4 0.4941(5) 0.3002(2) 0.5599(5) 0.0584(12) Uani d . 1 1 . .
    H H4A 0.4010 0.3264 0.5719 0.088 Uiso calc R 1 1 . .
    H H4B 0.5078 0.2559 0.6126 0.088 Uiso calc R 1 1 . .
    H H4C 0.4633 0.2927 0.4486 0.088 Uiso calc R 1 1 . .
    C C5 0.6667(5) 0.3403(2) 0.6330(4) 0.0406(9) Uani d . 1 1 . .
    C C6 0.8282(5) 0.3056(2) 0.6238(4) 0.0383(9) Uani d . 1 1 . .
    H H6 0.8597 0.2647 0.6940 0.046 Uiso calc R 1 1 . .
    C C7 0.9783(5) 0.35889(19) 0.6938(4) 0.0405(9) Uani d . 1 1 . .
    H H7 1.0902 0.3386 0.7000 0.049 Uiso calc R 1 1 . .
    C C8 0.9989(6) 0.3797(2) 0.8581(4) 0.0472(11) Uani d . 1 1 . .
    C C9 1.1601(7) 0.4052(2) 0.9698(5) 0.0716(15) Uani d . 1 1 . .
    H H9 1.2577 0.4100 0.9445 0.086 Uiso calc R 1 1 . .
    C C10 1.1735(10) 0.4238(3) 1.1220(6) 0.094(2) Uani d . 1 1 . .
    H H10 1.2805 0.4410 1.1985 0.113 Uiso calc R 1 1 . .
    C C11 1.0297(11) 0.4164(3) 1.1571(6) 0.096(2) Uani d . 1 1 . .
    H H11 1.0396 0.4288 1.2580 0.115 Uiso calc R 1 1 . .
    C C12 0.8736(8) 0.3917(2) 1.0492(5) 0.0747(16) Uani d . 1 1 . .
    H H12 0.7766 0.3869 1.0752 0.090 Uiso calc R 1 1 . .
    C C13 0.8582(6) 0.3734(2) 0.8995(4) 0.0500(11) Uani d . 1 1 . .
loop_
    _atom_site_aniso_label
    _atom_site_aniso_U_11
    _atom_site_aniso_U_22
    _atom_site_aniso_U_33
    _atom_site_aniso_U_12
    _atom_site_aniso_U_13
    _atom_site_aniso_U_23
    S1 0.0296(6) 0.0510(7) 0.0610(7) 0.0056(4) 0.0192(5) 0.0222(5)
    O1 0.0578(18) 0.099(3) 0.0400(16) -0.0015(17) 0.0104(14) -0.0118(16)
    O2 0.0670(18) 0.0456(18) 0.0456(15) -0.0074(14) 0.0341(13) -0.0029(12)
    N1 0.0286(15) 0.0385(19) 0.0522(18) 0.0001(13) 0.0218(13) 0.0067(14)
    N2 0.0265(16) 0.0402(19) 0.0509(18) 0.0005(13) 0.0144(13) 0.0105(14)
    C1 0.0246(18) 0.045(2) 0.0375(19) -0.0003(16) 0.0130(14) -0.0014(16)
    C2 0.051(2) 0.053(3) 0.046(2) -0.010(2) 0.0228(19) -0.0091(19)
    C3 0.072(3) 0.122(5) 0.063(3) 0.025(3) 0.029(2) -0.022(3)
    C4 0.053(3) 0.055(3) 0.074(3) -0.018(2) 0.033(2) -0.010(2)
    C5 0.047(2) 0.037(2) 0.043(2) -0.0050(17) 0.0232(17) -0.0016(16)
    C6 0.043(2) 0.035(2) 0.0365(18) 0.0000(16) 0.0171(15) 0.0004(16)
    C7 0.036(2) 0.036(2) 0.044(2) 0.0025(16) 0.0102(15) 0.0059(16)
    C8 0.058(3) 0.029(2) 0.039(2) -0.0001(18) 0.0048(18) 0.0003(16)
    C9 0.076(3) 0.050(3) 0.055(3) -0.008(2) -0.007(2) 0.000(2)
    C10 0.115(5) 0.065(4) 0.050(3) -0.010(4) -0.016(3) -0.011(3)
    C11 0.156(6) 0.061(4) 0.047(3) -0.012(4) 0.019(4) -0.015(3)
    C12 0.127(5) 0.045(3) 0.054(3) 0.003(3) 0.038(3) -0.005(2)
    C13 0.075(3) 0.029(2) 0.042(2) -0.001(2) 0.020(2) -0.0014(17)
loop_
    _geom_bond_atom_site_label_1
    _geom_bond_atom_site_label_2
    _geom_bond_site_symmetry_2
    _geom_bond_distance
    _geom_bond_publ_flag
    S1 C1 . 1.685(4) ?
    O1 C2 . 1.201(5) ?
    O2 C13 . 1.369(5) ?
    O2 C5 . 1.429(4) ?
    N1 C1 . 1.324(5) ?
    N1 C5 . 1.443(5) ?
    N1 H1 . 0.8800 ?
    N2 C1 . 1.322(4) ?
    N2 C7 . 1.447(5) ?
    N2 H2 . 0.8800 ?
    C2 C3 . 1.475(6) ?
    C2 C6 . 1.509(5) ?
    C3 H3A . 0.9600 ?
    C3 H3B . 0.9600 ?
    C3 H3C . 0.9600 ?
    C4 C5 . 1.506(5) ?
    C4 H4A . 0.9600 ?
    C4 H4B . 0.9600 ?
    C4 H4C . 0.9600 ?
    C5 C6 . 1.520(5) ?
    C6 C7 . 1.523(5) ?
    C6 H6 . 0.9800 ?
    C7 C8 . 1.505(6) ?
    C7 H7 . 0.9800 ?
    C8 C13 . 1.369(6) ?
    C8 C9 . 1.387(6) ?
    C9 C10 . 1.407(9) ?
    C9 H9 . 0.9300 ?
    C10 C11 . 1.359(10) ?
    C10 H10 . 0.9300 ?
    C11 C12 . 1.342(8) ?
    C11 H11 . 0.9300 ?
    C12 C13 . 1.377(6) ?
    C12 H12 . 0.9300 ?
loop_
    _geom_angle_atom_site_label_1
    _geom_angle_atom_site_label_2
    _geom_angle_atom_site_label_3
    _geom_angle_site_symmetry_1
    _geom_angle_site_symmetry_3
    _geom_angle
    _geom_angle_publ_flag
    C13 O2 C5 . . 117.1(3) ?
    C1 N1 C5 . . 126.5(3) ?
    C1 N1 H1 . . 116.8 ?
    C5 N1 H1 . . 116.8 ?
    C1 N2 C7 . . 120.9(3) ?
    C1 N2 H2 . . 119.5 ?
    C7 N2 H2 . . 119.5 ?
    N2 C1 N1 . . 117.2(3) ?
    N2 C1 S1 . . 121.9(3) ?
    N1 C1 S1 . . 120.9(2) ?
    O1 C2 C3 . . 120.9(4) ?
    O1 C2 C6 . . 122.2(4) ?
    C3 C2 C6 . . 116.9(4) ?
    C2 C3 H3A . . 109.5 ?
    C2 C3 H3B . . 109.5 ?
    H3A C3 H3B . . 109.5 ?
    C2 C3 H3C . . 109.5 ?
    H3A C3 H3C . . 109.5 ?
    H3B C3 H3C . . 109.5 ?
    C5 C4 H4A . . 109.5 ?
    C5 C4 H4B . . 109.5 ?
    H4A C4 H4B . . 109.5 ?
    C5 C4 H4C . . 109.5 ?
    H4A C4 H4C . . 109.5 ?
    H4B C4 H4C . . 109.5 ?
    O2 C5 N1 . . 109.7(3) ?
    O2 C5 C4 . . 103.5(3) ?
    N1 C5 C4 . . 110.0(3) ?
    O2 C5 C6 . . 109.2(3) ?
    N1 C5 C6 . . 108.4(3) ?
    C4 C5 C6 . . 116.0(3) ?
    C2 C6 C5 . . 117.0(3) ?
    C2 C6 C7 . . 110.5(3) ?
    C5 C6 C7 . . 105.0(3) ?
    C2 C6 H6 . . 108.0 ?
    C5 C6 H6 . . 108.0 ?
    C7 C6 H6 . . 108.0 ?
    N2 C7 C8 . . 112.1(3) ?
    N2 C7 C6 . . 106.0(3) ?
    C8 C7 C6 . . 109.5(3) ?
    N2 C7 H7 . . 109.7 ?
    C8 C7 H7 . . 109.7 ?
    C6 C7 H7 . . 109.7 ?
    C13 C8 C9 . . 118.9(4) ?
    C13 C8 C7 . . 120.3(3) ?
    C9 C8 C7 . . 120.8(5) ?
    C8 C9 C10 . . 118.9(6) ?
    C8 C9 H9 . . 120.6 ?
    C10 C9 H9 . . 120.6 ?
    C11 C10 C9 . . 119.9(5) ?
    C11 C10 H10 . . 120.1 ?
    C9 C10 H10 . . 120.1 ?
    C12 C11 C10 . . 121.3(6) ?
    C12 C11 H11 . . 119.3 ?
    C10 C11 H11 . . 119.3 ?
    C11 C12 C13 . . 119.5(6) ?
    C11 C12 H12 . . 120.2 ?
    C13 C12 H12 . . 120.2 ?
    C8 C13 O2 . . 122.0(3) ?
    C8 C13 C12 . . 121.5(4) ?
    O2 C13 C12 . . 116.5(5) ?
loop_
    _geom_torsion_atom_site_label_1
    _geom_torsion_atom_site_label_2
    _geom_torsion_atom_site_label_3
    _geom_torsion_atom_site_label_4
    _geom_torsion_site_symmetry_1
    _geom_torsion_site_symmetry_2
    _geom_torsion_site_symmetry_3
    _geom_torsion_site_symmetry_4
    _geom_torsion
    _geom_torsion_publ_flag
    C7 N2 C1 N1 . . . . -6.7(5) ?
    C7 N2 C1 S1 . . . . 173.4(3) ?
    C5 N1 C1 N2 . . . . -10.3(5) ?
    C5 N1 C1 S1 . . . . 169.6(3) ?
    C13 O2 C5 N1 . . . . -71.3(4) ?
    C13 O2 C5 C4 . . . . 171.3(3) ?
    C13 O2 C5 C6 . . . . 47.3(4) ?
    C1 N1 C5 O2 . . . . 104.1(4) ?
    C1 N1 C5 C4 . . . . -142.7(4) ?
    C1 N1 C5 C6 . . . . -15.0(5) ?
    O1 C2 C6 C5 . . . . 3.9(6) ?
    C3 C2 C6 C5 . . . . -177.7(4) ?
    O1 C2 C6 C7 . . . . -116.2(4) ?
    C3 C2 C6 C7 . . . . 62.3(5) ?
    O2 C5 C6 C2 . . . . 169.3(3) ?
    N1 C5 C6 C2 . . . . -71.2(4) ?
    C4 C5 C6 C2 . . . . 53.0(5) ?
    O2 C5 C6 C7 . . . . -67.8(3) ?
    N1 C5 C6 C7 . . . . 51.7(4) ?
    C4 C5 C6 C7 . . . . 175.9(3) ?
    C1 N2 C7 C8 . . . . -73.8(4) ?
    C1 N2 C7 C6 . . . . 45.6(4) ?
    C2 C6 C7 N2 . . . . 60.7(4) ?
    C5 C6 C7 N2 . . . . -66.3(4) ?
    C2 C6 C7 C8 . . . . -178.1(3) ?
    C5 C6 C7 C8 . . . . 54.9(4) ?
    N2 C7 C8 C13 . . . . 93.0(4) ?
    C6 C7 C8 C13 . . . . -24.3(5) ?
    N2 C7 C8 C9 . . . . -87.1(4) ?
    C6 C7 C8 C9 . . . . 155.5(4) ?
    C13 C8 C9 C10 . . . . 0.1(6) ?
    C7 C8 C9 C10 . . . . -179.8(4) ?
    C8 C9 C10 C11 . . . . 0.0(8) ?
    C9 C10 C11 C12 . . . . 0.0(10) ?
    C10 C11 C12 C13 . . . . -0.1(9) ?
    C9 C8 C13 O2 . . . . -178.5(4) ?
    C7 C8 C13 O2 . . . . 1.4(6) ?
    C9 C8 C13 C12 . . . . -0.2(6) ?
    C7 C8 C13 C12 . . . . 179.7(4) ?
    C5 O2 C13 C8 . . . . -13.2(5) ?
    C5 O2 C13 C12 . . . . 168.4(4) ?
    C11 C12 C13 C8 . . . . 0.2(7) ?
    C11 C12 C13 O2 . . . . 178.6(4) ?
loop_
    _geom_hbond_atom_site_label_D
    _geom_hbond_atom_site_label_H
    _geom_hbond_atom_site_label_A
    _geom_hbond_site_symmetry_A
    _geom_hbond_distance_DH
    _geom_hbond_distance_HA
    _geom_hbond_distance_DA
    _geom_hbond_angle_DHA
    _geom_hbond_publ_flag
    N1 H1 S1 3_666 0.88 2.49 3.324(3) 158 yes
    N2 H2 S1 3_766 0.88 2.43 3.259(3) 158 yes
