# Supplementary material for: 1-(9-Methyl-11-sulfanyl­idene-8-oxa-10,12-diaza­tricyclo­[7.3.1.02,7]trideca-2,4,6-trien-13-yl)ethanone
Source: Acta Crystallogr Sect E Struct Rep Online. 2011 Apr 16;67(Pt 5):o1156. doi: 10.1107/S1600536811013699 (PMC3089221; doi:10.1107/S1600536811013699)
Supplement: Supplementary file 2 [file e-67-o1156-Isup2.hkl]

# 
# h,k,l, Fc-squared, Fo-squared, sigma(Fo-squared) and status flag 
# 
data_I
_shelx_title '  P21/n' 
_shelx_refln_list_code          4 
_shelx_F_calc_maximum      119.21 
_exptl_crystal_F_000       552.00 
_reflns_d_resolution_high  0.8412 
 
loop_ 
 _symmetry_equiv_pos_as_xyz 
 'x, y, z' 
 '-x+1/2, y+1/2, -z+1/2' 
 '-x, -y, -z' 
 'x-1/2, -y-1/2, z-1/2' 
 
_cell_length_a     8.2382 
_cell_length_b    19.1223 
_cell_length_c     9.2209 
_cell_angle_alpha  90.000 
_cell_angle_beta  114.623 
_cell_angle_gamma  90.000 
 
_shelx_F_squared_multiplier     1.000 
 
loop_ 
 _refln_index_h 
 _refln_index_k 
 _refln_index_l 
 _refln_F_squared_calc 
 _refln_F_squared_meas 
 _refln_F_squared_sigma 
 _refln_observed_status 
   2   0   0     2105.78     2334.14     73.26 o 
   4   0   0      439.20      433.29     19.60 o 
   6   0   0      975.64      986.30     62.11 o 
   8   0   0       88.57      101.54     24.73 o 
   1   1   0     4044.33     4258.62     72.66 o 
   2   1   0        1.71        1.88      1.97 o 
   3   1   0     2057.38     2155.22     49.41 o 
   4   1   0      789.91      876.00     23.43 o 
   5   1   0      596.12      576.13     19.59 o 
   6   1   0       73.02       77.03      8.41 o 
   7   1   0      141.88      136.57     14.99 o 
   8   1   0        4.17        2.42      9.26 o 
   0   2   0        3.67       -1.36      0.90 o 
   1   2   0     9281.83     9361.70    377.97 o 
   2   2   0     2247.39     2544.00     61.47 o 
   3   2   0      128.23      146.26      7.31 o 
   4   2   0       91.60       86.65      6.45 o 
   5   2   0      130.21      136.18      8.93 o 
   6   2   0      349.05      324.54     20.07 o 
   7   2   0       39.16       45.25      7.55 o 
   8   2   0        3.30        9.83      9.28 o 
   1   3   0      393.87      313.64     66.18 o 
   2   3   0      333.01      371.28     13.14 o 
   3   3   0       47.98       40.99      4.71 o 
   4   3   0      126.15      155.24      8.74 o 
   5   3   0      265.02      254.42     12.18 o 
   6   3   0       80.74       82.73      8.60 o 
   7   3   0      133.29      122.56     10.90 o 
   8   3   0      148.16      137.89     19.41 o 
   0   4   0     3116.79     3567.37    136.94 o 
   1   4   0     6102.72     5333.37   1516.85 o 
   2   4   0     1294.12     1339.73     42.30 o 
   3   4   0     1257.58     1444.06     40.96 o 
   4   4   0      677.88      775.06     25.55 o 
   5   4   0      400.65      449.09     18.24 o 
   6   4   0       59.45       58.40      7.79 o 
   7   4   0      319.83      288.74     15.81 o 
   8   4   0       97.00       83.35     18.93 o 
   1   5   0     9990.69    11943.32    666.12 o 
   2   5   0      287.27      238.16     14.42 o 
   3   5   0       44.74       32.59      4.97 o 
   4   5   0      509.89      555.41     20.27 o 
   5   5   0      833.37      847.45     28.68 o 
   6   5   0      381.13      344.74     16.65 o 
   7   5   0      198.10      202.25     16.35 o 
   8   5   0      146.43      129.54     28.50 o 
   0   6   0     1320.90     1329.46    119.69 o 
   1   6   0      144.18      119.68     15.85 o 
   2   6   0     2329.42     1877.48    255.76 o 
   3   6   0      150.12      224.90     11.43 o 
   4   6   0      275.73      300.81     13.85 o 
   5   6   0       21.51       21.22      5.47 o 
   6   6   0       67.18       53.76      7.94 o 
   7   6   0        1.52       12.51      7.67 o 
   8   6   0       52.86       45.56     17.05 o 
   1   7   0       32.66       20.63      4.77 o 
   2   7   0        0.06        4.84      4.00 o 
   3   7   0     2319.48     2480.95     99.32 o 
   4   7   0      419.45      428.73     17.76 o 
   5   7   0      346.29      355.77     18.52 o 
   6   7   0       82.43       80.30      9.54 o 
   7   7   0      627.38      608.99     33.44 o 
   8   7   0       30.05       33.74     16.21 o 
   0   8   0       33.22       43.90      6.23 o 
   1   8   0      605.23      686.87     37.18 o 
   2   8   0       27.62       37.95      9.26 o 
   3   8   0        0.85       -1.07      3.43 o 
   4   8   0       32.62       25.25      5.41 o 
   5   8   0        1.72        3.09      4.34 o 
   6   8   0       32.72       27.41      6.84 o 
   7   8   0        0.00       12.73     14.02 o 
   8   8   0        2.43        4.36     12.11 o 
   1   9   0      121.04      140.48     20.11 o 
   2   9   0      609.77      300.76     26.59 o 
   3   9   0       19.91       15.59      4.88 o 
   4   9   0      329.62      326.31     15.94 o 
   5   9   0       28.71       31.44      6.55 o 
   6   9   0       61.83       70.03      9.50 o 
   7   9   0       96.38      158.22     51.65 o 
   8   9   0        0.21       -6.40     11.58 o 
   0  10   0     1552.27     1882.34    177.57 o 
   1  10   0      162.18      159.32      9.87 o 
   2  10   0       49.88       31.82     12.77 o 
   3  10   0      201.59      166.77     25.79 o 
   4  10   0      137.29      153.78     12.69 o 
   5  10   0      115.39      124.00     11.77 o 
   6  10   0       94.24      108.71     11.79 o 
   7  10   0        1.22        4.76     10.70 o 
   1  11   0       17.21       34.62      9.64 o 
   3  11   0       10.84        8.19      4.70 o 
   4  11   0      999.87      947.78     41.68 o 
   5  11   0      175.79      168.84     13.58 o 
   6  11   0      123.68      141.32     13.57 o 
   7  11   0       11.32        9.95     19.49 o 
   0  12   0      195.48      252.95     19.01 o 
   1  12   0     1002.45     1085.74     88.92 o 
   2  12   0       35.68       21.39     10.16 o 
   3  12   0      491.66      502.01     33.43 o 
   4  12   0       79.36       65.43     11.23 o 
   5  12   0      148.76      137.87     16.93 o 
   6  12   0       18.73       34.24     13.53 o 
   7  12   0       23.38        8.71     21.33 o 
   1  13   0        3.73        1.90      3.22 o 
   2  13   0       10.32        4.57      6.24 o 
   3  13   0      504.15      394.06     89.07 o 
   4  13   0       10.34        2.71      5.25 o 
   5  13   0       65.15       70.60     12.02 o 
   6  13   0      142.31      165.67     24.48 o 
   7  13   0        5.57       22.30     24.96 o 
   0  14   0      506.82      658.92     41.55 o 
   1  14   0      483.42      535.54     23.47 o 
   2  14   0       15.36       15.37      6.13 o 
   3  14   0      269.65      268.69     18.77 o 
   4  14   0       33.03       19.12      8.53 o 
   5  14   0       15.14       14.49      7.77 o 
   6  14   0       10.05       15.90     23.45 o 
   7  14   0        0.40        7.03     24.14 o 
   1  15   0       47.42       64.80      8.27 o 
   2  15   0       94.92       94.55     12.98 o 
   3  15   0       34.53       40.72     17.38 o 
   4  15   0        4.61        3.83      7.03 o 
   5  15   0        7.63       12.03      8.96 o 
   6  15   0      148.58      150.92     19.26 o 
   0  16   0       91.70      142.37     20.44 o 
   1  16   0      148.13      174.97     13.10 o 
   2  16   0      108.32      105.74     14.13 o 
   3  16   0      199.38      197.60     41.99 o 
   4  16   0       52.93       41.14     11.28 o 
   5  16   0        1.15        3.96     18.55 o 
   6  16   0        0.79       -9.58     20.35 o 
   1  17   0       19.59       21.65      6.84 o 
   2  17   0      298.80      330.50     28.77 o 
   3  17   0       63.12       53.21     10.06 o 
   4  17   0      133.85      104.83     19.43 o 
   5  17   0       37.21       54.93     34.81 o 
   0  18   0      149.69      230.89     25.14 o 
   1  18   0      343.40      464.54     30.79 o 
   2  18   0       53.22       77.70     12.06 o 
   3  18   0       77.33       71.52     19.43 o 
   4  18   0        0.25      -26.71     18.54 o 
   5  18   0        0.03        7.02     24.59 o 
   1  19   0       93.88      121.80     17.37 o 
   2  19   0      118.34      125.97     19.23 o 
   3  19   0        0.14       -2.17     10.77 o 
   4  19   0      178.44      191.63     55.17 o 
   0  20   0        0.42       11.09     26.47 o 
   1  20   0        7.68        5.14      8.03 o 
   2  20   0        3.52        1.05     23.49 o 
   3  20   0        0.36        2.23     24.35 o 
   4  20   0        2.02        1.71     18.51 o 
   1  21   0        2.41       20.45     19.89 o 
   2  21   0        0.04       14.42     22.86 o 
   3  21   0        8.74       10.29     18.96 o 
   0  22   0       37.19      150.67     38.21 o 
   1  22   0        8.53      221.00    103.01 o 
   2  22   0       26.92      483.14    265.56 o 
  -9   0   1      173.01      205.15     95.22 o 
  -7   0   1      121.81      116.33     23.78 o 
  -5   0   1      426.68      396.04     23.45 o 
  -3   0   1     1303.66     1359.09     40.63 o 
  -1   0   1     9522.92    10630.73    280.82 o 
   1   0   1      625.77      648.53     22.85 o 
   3   0   1     4807.73     5016.66    157.18 o 
   5   0   1      614.57      578.38     28.97 o 
   7   0   1       11.04        3.11     12.61 o 
  -9   1   1        0.56        9.56     10.20 o 
  -8   1   1        0.61       -1.86      8.45 o 
  -7   1   1      198.71      184.11     20.31 o 
  -6   1   1      455.92      476.48     22.85 o 
  -5   1   1       73.79       71.01      6.32 o 
  -4   1   1      405.05      404.57     14.81 o 
  -3   1   1       69.77       69.50      5.59 o 
  -2   1   1     3678.54     3565.07    133.99 o 
  -1   1   1     5699.18     4103.24   1060.71 o 
   0   1   1     3703.72     3976.04     73.35 o 
   1   1   1     2914.30     3056.93     64.33 o 
   2   1   1      157.56      175.76      7.07 o 
   3   1   1        6.78        9.99      3.05 o 
   4   1   1      261.86      275.97     11.03 o 
   5   1   1       19.57       17.80      4.38 o 
   6   1   1       61.20       56.27      6.79 o 
   7   1   1       30.46       25.58      6.76 o 
   8   1   1      105.10      110.18     17.69 o 
  -9   2   1       60.06       80.29     22.47 o 
  -8   2   1       68.86       72.65     15.40 o 
  -7   2   1      223.76      230.36     22.60 o 
  -6   2   1      956.93      898.11     30.33 o 
  -5   2   1      673.70      685.29     23.17 o 
  -4   2   1       82.71      101.68      6.44 o 
  -3   2   1      490.05      533.96     17.12 o 
  -2   2   1        0.71       -5.51      3.67 o 
  -1   2   1      487.60      395.87     12.90 o 
   0   2   1     7559.59     8493.05    311.60 o 
   1   2   1     1723.50     1820.86     36.70 o 
   2   2   1       19.28       21.85      3.23 o 
   3   2   1     2933.99     3192.90     72.76 o 
   4   2   1       19.81       14.57      3.69 o 
   5   2   1      480.86      441.11     15.89 o 
   6   2   1       69.18       64.91      8.33 o 
   7   2   1       49.59       47.67      8.24 o 
   8   2   1       46.82       43.89     13.46 o 
  -9   3   1       50.67       38.07     21.23 o 
  -8   3   1       55.28       69.11     14.93 o 
  -7   3   1       47.27       45.92     12.60 o 
  -6   3   1      600.60      553.52     25.41 o 
  -5   3   1        2.91        2.29      3.00 o 
  -4   3   1     1528.37     1661.55     46.68 o 
  -3   3   1     3208.58     3732.58    104.03 o 
  -2   3   1     2441.85     2748.94    125.26 o 
  -1   3   1       79.63      119.53      8.83 o 
   0   3   1      430.74      458.44     27.61 o 
   1   3   1       19.28       21.02      2.68 o 
   2   3   1      498.11      523.37     15.99 o 
   3   3   1      542.86      632.14     19.47 o 
   4   3   1       45.90       45.54      5.88 o 
   5   3   1       69.34       77.76      8.16 o 
   6   3   1        0.38       -2.93      4.15 o 
   7   3   1       41.15       35.17      7.53 o 
   8   3   1      110.80      110.03     22.03 o 
  -9   4   1      110.49      107.02     27.98 o 
  -8   4   1      131.26      122.28     17.95 o 
  -7   4   1     1140.96     1168.07     51.58 o 
  -6   4   1       18.81       15.71      4.40 o 
  -5   4   1      228.50      224.95     11.21 o 
  -4   4   1       46.91       39.06      5.14 o 
  -3   4   1      276.27      321.16     13.33 o 
  -2   4   1       28.48       33.00      6.07 o 
  -1   4   1    13382.41    14767.39    632.37 o 
   0   4   1     1030.68     1086.30     54.48 o 
   1   4   1      574.17      599.86     15.61 o 
   2   4   1      496.55      492.13     15.59 o 
   3   4   1        0.45        0.22      2.89 o 
   4   4   1        2.40       -0.42      3.07 o 
   5   4   1      185.56      192.29     11.50 o 
   6   4   1      282.71      242.22     13.68 o 
   7   4   1       82.57       66.96      9.14 o 
   8   4   1       46.75       24.21     31.63 o 
  -9   5   1        0.36       -7.27     14.88 o 
  -8   5   1       21.28       26.81     14.95 o 
  -7   5   1       42.00       30.71     10.12 o 
  -6   5   1      208.23      219.22     12.46 o 
  -5   5   1        0.23       -0.44      3.14 o 
  -4   5   1     2025.35     2172.13     60.25 o 
  -3   5   1      205.58      233.78     19.03 o 
  -2   5   1     3759.08     1466.42     93.96 o 
  -1   5   1       76.50       76.41     10.54 o 
   0   5   1    14210.94    14944.22    543.33 o 
   1   5   1     3310.86     3126.47    271.80 o 
   2   5   1      405.69      462.13     16.08 o 
   3   5   1     1161.65     1236.46     34.24 o 
   4   5   1      141.71      131.92      9.11 o 
   5   5   1       67.88       67.37      7.79 o 
   6   5   1      511.03      460.83     19.46 o 
   7   5   1        0.01        9.15      6.09 o 
   8   5   1       49.69       23.10     18.26 o 
  -8   6   1       69.51      135.51     51.53 o 
  -7   6   1      314.39      310.45     23.27 o 
  -6   6   1        1.99        5.82      4.32 o 
  -5   6   1       65.49       63.85      7.34 o 
  -4   6   1      595.22      637.47     23.04 o 
  -3   6   1        4.91        1.56      4.36 o 
  -2   6   1      891.17      411.25     30.64 o 
  -1   6   1        0.39        3.09      3.09 o 
   0   6   1     1501.25     1581.53     53.44 o 
   1   6   1       95.71       66.60     25.89 o 
   2   6   1     1514.96     1609.29     44.91 o 
   3   6   1      115.27      129.13      8.22 o 
   4   6   1      424.60      440.66     16.86 o 
   5   6   1      303.31      264.24     14.20 o 
   6   6   1      291.25      264.84     15.33 o 
   7   6   1      422.28      406.92     21.98 o 
   8   6   1       15.49       22.00     23.26 o 
  -8   7   1        9.98        3.09     12.32 o 
  -7   7   1        0.52        3.17      7.19 o 
  -6   7   1       10.82       16.46      5.57 o 
  -5   7   1      324.91      333.10     15.79 o 
  -4   7   1        8.62       12.34      4.70 o 
  -3   7   1        0.08        1.61      4.24 o 
  -2   7   1      151.67      136.73     36.99 o 
  -1   7   1      611.98      692.15     36.54 o 
   0   7   1     1024.78     1239.84     44.24 o 
   1   7   1      111.77      128.14     27.65 o 
   2   7   1      911.05      956.36     31.73 o 
   3   7   1        3.37       12.27      3.96 o 
   4   7   1       80.23       88.60      8.61 o 
   5   7   1        7.65        8.63      4.70 o 
   6   7   1        5.84        5.22      5.38 o 
   7   7   1       68.55       86.82     11.98 o 
   8   7   1       29.98       44.96     16.71 o 
  -8   8   1       97.64      101.74     23.86 o 
  -7   8   1      174.19      176.43     20.34 o 
  -6   8   1      214.28      248.97     15.09 o 
  -5   8   1       30.96       41.88      7.04 o 
  -4   8   1       11.42        6.10      4.25 o 
  -3   8   1      391.47      324.94     42.90 o 
  -2   8   1      423.00      273.81     28.39 o 
  -1   8   1      125.58      147.40     30.00 o 
   0   8   1     2948.55     3554.05    173.58 o 
   1   8   1      469.28      595.16     66.47 o 
   2   8   1      695.25      603.80     19.14 o 
   3   8   1      876.63      908.04     31.60 o 
   4   8   1      387.93      366.31     16.45 o 
   5   8   1       99.87      124.22     11.27 o 
   6   8   1        0.05        1.68      8.14 o 
   7   8   1       80.83       70.97     19.16 o 
  -8   9   1       25.49       42.35     18.43 o 
  -7   9   1       85.34       78.66     14.51 o 
  -6   9   1        4.37        0.60      5.06 o 
  -5   9   1        0.40        3.97      4.67 o 
  -4   9   1      435.84      355.35     55.00 o 
  -3   9   1     1527.94      839.65     62.91 o 
  -2   9   1     1136.19      637.56     48.56 o 
  -1   9   1     2972.02     3410.03    181.67 o 
   0   9   1       23.75       31.72      4.88 o 
   1   9   1     4856.87     5550.28    298.11 o 
   2   9   1        3.04        5.63      2.93 o 
   3   9   1      346.32      379.01     17.03 o 
   4   9   1      152.03      162.87     11.17 o 
   5   9   1      153.95      145.35     12.05 o 
   6   9   1      121.84      149.71     14.38 o 
   7   9   1      192.01      173.29     22.18 o 
  -8  10   1        8.94       13.92     14.74 o 
  -7  10   1       25.94       42.90     11.64 o 
  -6  10   1      204.61      216.18     14.98 o 
  -5  10   1      271.42      270.17     15.84 o 
  -4  10   1       80.02       61.29      9.78 o 
  -3  10   1       31.81       24.05      9.32 o 
  -2  10   1        0.55        0.21      4.16 o 
  -1  10   1        0.22        1.48      3.40 o 
   0  10   1      260.29      313.59     22.98 o 
   1  10   1     3139.52     3387.70    165.79 o 
   2  10   1      130.20      141.47     18.29 o 
   3  10   1      369.36      362.50     16.90 o 
   4  10   1      845.89      736.08     28.51 o 
   5  10   1      181.50      163.51     12.78 o 
   6  10   1       33.42       30.23     10.46 o 
   7  10   1       31.36       27.32     26.23 o 
  -8  11   1        0.48      -17.33     20.17 o 
  -7  11   1       64.66       76.09     14.38 o 
  -6  11   1       21.28       22.10      7.01 o 
  -5  11   1       28.30       29.35      7.55 o 
  -4  11   1        1.85        7.30      5.26 o 
  -3  11   1       87.77       68.17     18.94 o 
  -2  11   1        0.61       -3.00      3.90 o 
  -1  11   1      267.79      296.59     25.56 o 
   0  11   1      147.70      201.44     12.35 o 
   1  11   1     1508.98     1570.04     99.97 o 
   2  11   1       70.53       41.90     17.32 o 
   3  11   1      168.67      182.15     11.69 o 
   4  11   1      147.49      139.11     11.56 o 
   5  11   1      141.53      139.31     11.90 o 
   6  11   1       53.33       24.59     23.40 o 
   7  11   1       43.63       23.01     25.06 o 
  -7  12   1        0.10       -4.97     11.09 o 
  -6  12   1      141.91      132.50     13.62 o 
  -5  12   1       25.81       22.02      7.29 o 
  -4  12   1       72.42       57.76     12.15 o 
  -3  12   1      403.08      180.90     25.91 o 
  -2  12   1       14.78       17.51      6.05 o 
  -1  12   1       22.29       27.51      5.96 o 
   0  12   1        0.10        1.07      2.89 o 
   1  12   1      279.45      320.85     42.03 o 
   2  12   1      140.67       89.49     25.84 o 
   3  12   1      507.45      494.72     22.63 o 
   4  12   1       99.39       91.13     13.79 o 
   5  12   1       63.78       69.02     12.03 o 
   6  12   1       76.09       96.25     23.36 o 
   7  12   1        1.42       -1.63     20.03 o 
  -7  13   1        0.51       -3.61     17.63 o 
  -6  13   1        3.10        7.11      6.60 o 
  -5  13   1      543.54      546.99     26.53 o 
  -4  13   1      352.26      227.91     69.00 o 
  -3  13   1     1029.56      380.96     37.37 o 
  -2  13   1       71.89       58.53     14.53 o 
  -1  13   1     1027.42     1268.21    100.61 o 
   0  13   1      163.14      202.02     12.30 o 
   1  13   1        0.21       -2.39      3.10 o 
   2  13   1       14.39       12.85      5.28 o 
   3  13   1      202.48      183.43     24.22 o 
   4  13   1       30.27       27.67      8.75 o 
   5  13   1        0.32       18.44     18.42 o 
   6  13   1        5.19        8.01     18.57 o 
  -7  14   1        8.43        4.51     25.32 o 
  -6  14   1       62.91       58.48     11.78 o 
  -5  14   1       21.79       11.71      7.05 o 
  -4  14   1       94.65       72.68     25.08 o 
  -3  14   1       68.75       51.80     33.25 o 
  -2  14   1       77.15       69.72     10.40 o 
  -1  14   1        1.89        4.04      3.65 o 
   0  14   1      100.17      147.50     11.08 o 
   1  14   1       88.48       65.20     12.01 o 
   2  14   1      766.15      726.24     42.18 o 
   3  14   1        8.05        0.12      6.48 o 
   4  14   1       15.31       17.14      7.40 o 
   5  14   1        6.84       -1.27     18.04 o 
   6  14   1      117.50      107.41     17.38 o 
  -7  15   1       11.14       36.03     31.27 o 
  -6  15   1        5.39        7.29     22.64 o 
  -5  15   1      446.01      331.15     34.63 o 
  -4  15   1      228.41      265.86     25.28 o 
  -2  15   1      180.45      167.98     19.16 o 
  -1  15   1       95.27      103.85     10.34 o 
   0  15   1       54.45       80.71      9.70 o 
   1  15   1       57.90       58.42     10.40 o 
   2  15   1      237.08      189.52     27.23 o 
   3  15   1       33.75       31.57      7.28 o 
   4  15   1        3.05       -6.23     16.42 o 
   5  15   1       16.60       -0.51     21.72 o 
   6  15   1        5.34        6.88      7.85 o 
  -6  16   1      124.93      124.84     18.43 o 
  -5  16   1        2.22        8.86      8.26 o 
  -4  16   1        8.61       11.89     10.92 o 
  -3  16   1       69.89       70.82     21.44 o 
  -2  16   1      146.29      154.53     13.69 o 
  -1  16   1        8.59        7.12      5.20 o 
   0  16   1      125.49      185.21     13.86 o 
   1  16   1       10.77       15.05      6.99 o 
   2  16   1      252.90      233.73     18.62 o 
   3  16   1       66.70       67.58     10.24 o 
   4  16   1       74.10       84.93     12.21 o 
   5  16   1        0.00       -0.61      8.92 o 
  -6  17   1        3.01        4.76     23.75 o 
  -5  17   1        0.36        3.98      9.34 o 
  -4  17   1       58.94       57.68     16.59 o 
  -3  17   1       65.25       48.96     33.56 o 
  -2  17   1       51.26       53.23      7.99 o 
  -1  17   1       69.86      114.18     11.59 o 
   0  17   1      222.25      326.50     19.69 o 
   1  17   1      356.91      388.67     26.14 o 
   2  17   1       20.01       32.32      8.43 o 
   3  17   1      106.04      101.40     13.83 o 
   4  17   1       12.20       10.62     22.73 o 
   5  17   1        9.97       15.18      6.74 o 
  -5  18   1       17.23        8.73     25.68 o 
  -4  18   1       16.70       29.06     12.69 o 
  -3  18   1        4.42        2.91      4.58 o 
  -2  18   1       22.56       16.56      7.07 o 
  -1  18   1        2.42       -0.46      5.70 o 
   0  18   1       14.74       22.96     10.83 o 
   1  18   1       32.65       26.39      8.86 o 
   2  18   1       26.26       26.32     13.29 o 
   3  18   1       68.69      106.14     46.97 o 
   4  18   1       82.63       75.50     17.88 o 
   5  18   1       18.93       26.98      8.34 o 
  -5  19   1        0.03       16.07     26.49 o 
  -4  19   1        5.93       -2.35     24.18 o 
  -3  19   1       17.26       36.74     20.59 o 
  -2  19   1       74.25       78.81     18.34 o 
  -1  19   1      175.47      238.19     26.84 o 
   0  19   1        0.30        5.18      9.34 o 
   1  19   1      167.68      183.02     24.80 o 
   2  19   1       90.48       99.57     27.46 o 
   3  19   1       31.18       47.41     35.92 o 
   4  19   1        8.34        9.54      6.20 o 
  -4  20   1       17.02       21.62     26.53 o 
  -3  20   1        4.35       48.29     73.62 o 
  -2  20   1       27.25       27.83     22.40 o 
  -1  20   1        5.63        9.11     17.35 o 
   0  20   1        5.88        9.29     10.03 o 
   1  20   1       13.77       44.40     12.16 o 
   2  20   1       17.51       47.28     35.77 o 
   3  20   1       24.30       29.89      8.80 o 
  -3  21   1        6.77       16.18     21.32 o 
  -2  21   1       45.26      212.76     52.85 o 
  -1  21   1       86.63      127.28     30.99 o 
   0  21   1        1.46       17.13     21.27 o 
   1  21   1        0.12       -4.38     23.17 o 
   2  21   1       33.20       82.08     39.33 o 
  -2  22   1        4.37      205.85    155.91 o 
  -1  22   1       10.58      152.45     69.51 o 
   0  22   1       31.97      306.46    133.57 o 
   1  22   1       13.69      363.67    223.76 o 
  -8   0   2      301.46      304.97     36.98 o 
  -6   0   2     1433.08     1373.65     79.19 o 
  -4   0   2      963.88      856.74     50.11 o 
  -2   0   2     2098.62     2308.45     66.30 o 
   0   0   2     9851.76    10832.57    367.63 o 
   2   0   2        7.64        3.47      3.34 o 
   4   0   2      339.15      358.40     19.25 o 
   6   0   2      402.07      345.64     23.66 o 
   8   0   2      114.76      124.56     42.81 o 
  -9   1   2      193.34      252.64     28.14 o 
  -8   1   2       12.49       12.31     10.14 o 
  -7   1   2       17.82       21.48     10.43 o 
  -6   1   2      237.24      227.61     18.66 o 
  -5   1   2       52.61       62.55     10.33 o 
  -4   1   2      311.29      374.47     13.87 o 
  -3   1   2     3875.22     4044.54    131.03 o 
  -2   1   2     2851.83     2978.83     68.03 o 
  -1   1   2      759.91      754.70    107.74 o 
   0   1   2      607.47      615.42     22.88 o 
   1   1   2     1255.20     1442.35     38.49 o 
   2   1   2      175.86      193.10      9.27 o 
   3   1   2      243.95      220.95      9.57 o 
   4   1   2       43.70       38.61      5.14 o 
   5   1   2       89.45       95.08      8.40 o 
   6   1   2       70.52       67.06      7.98 o 
   7   1   2       15.21        5.28      5.84 o 
   8   1   2       10.66        8.36     10.15 o 
  -9   2   2        0.23       13.27     14.28 o 
  -8   2   2      193.01      197.51     22.88 o 
  -7   2   2      490.26      455.45     29.76 o 
  -6   2   2      794.29      792.62     37.83 o 
  -5   2   2       12.64       15.88      7.17 o 
  -4   2   2        0.80        5.22      5.83 o 
  -3   2   2      460.00      481.26     29.46 o 
  -2   2   2     3712.97     3678.93    277.70 o 
  -1   2   2      202.05      157.69     25.63 o 
   0   2   2     1015.28     1152.23     30.25 o 
   1   2   2       83.50       85.95      4.00 o 
   2   2   2     1454.53     1618.25     38.84 o 
   3   2   2       88.32      110.00      7.15 o 
   4   2   2       16.15        9.49      3.64 o 
   5   2   2        9.08        5.35      3.98 o 
   6   2   2      144.93      134.45     10.71 o 
   7   2   2        0.61        1.32      5.51 o 
  -9   3   2       48.70       81.36     15.78 o 
  -8   3   2      341.59      337.03     26.57 o 
  -7   3   2      503.01      505.06     30.89 o 
  -6   3   2        2.74       -0.41      6.62 o 
  -5   3   2      210.84      224.70     17.55 o 
  -4   3   2       13.37       19.71      6.32 o 
  -3   3   2     1988.45     2061.27    116.17 o 
  -2   3   2      423.32      414.60     22.43 o 
  -1   3   2     1416.21     1494.82     66.01 o 
   0   3   2     6453.40     6664.81    162.14 o 
   1   3   2      648.91      712.20     17.28 o 
   2   3   2        1.54        0.20      2.42 o 
   3   3   2     2408.84     2483.39     58.70 o 
   4   3   2       53.37       63.74      6.49 o 
   5   3   2      142.85      137.80      9.63 o 
   6   3   2       49.93       42.43      7.56 o 
   7   3   2        4.50        4.55      5.53 o 
  -9   4   2       22.28       19.72     18.05 o 
  -8   4   2        2.11        1.15      8.81 o 
  -7   4   2        1.51        7.15      7.99 o 
  -6   4   2        7.13       14.67      7.85 o 
  -5   4   2       54.72       42.76      8.78 o 
  -4   4   2     6572.88     7776.16    235.74 o 
  -3   4   2     2387.37     2539.45    102.33 o 
  -2   4   2      749.75      758.21     40.00 o 
  -1   4   2     1954.53     1805.84    105.27 o 
   0   4   2     1196.65     1335.06     47.66 o 
   1   4   2       99.62      120.29      4.96 o 
   2   4   2      688.04      783.55     21.47 o 
   3   4   2      333.26      339.63     12.56 o 
   4   4   2       16.55       18.98      5.01 o 
   5   4   2      226.68      228.90     12.86 o 
   6   4   2       73.79       69.20      9.11 o 
   7   4   2        1.59        3.89      6.34 o 
  -9   5   2      136.49      160.51     34.32 o 
  -8   5   2       24.43       34.67     11.61 o 
  -7   5   2      182.52      179.39     20.47 o 
  -6   5   2       54.03       62.81      5.57 o 
  -5   5   2       12.62       25.57      4.34 o 
  -4   5   2      304.50      250.19     12.47 o 
  -3   5   2      178.91      151.30     17.17 o 
  -2   5   2      430.56      444.52     45.87 o 
  -1   5   2     1088.32     1134.32     55.32 o 
   0   5   2     1521.96     1611.12     78.80 o 
   1   5   2     3002.75     3318.10     77.14 o 
   2   5   2      111.81      101.85      6.88 o 
   3   5   2      136.88      117.40      8.18 o 
   4   5   2        6.12        5.73      4.00 o 
   5   5   2       53.49       60.32      8.09 o 
   6   5   2      203.69      218.35     13.79 o 
   7   5   2       11.59        7.92     10.27 o 
  -9   6   2       28.15       34.47     21.21 o 
  -8   6   2        3.19       16.66     13.79 o 
  -7   6   2      161.10      153.73     21.46 o 
  -6   6   2      483.33      506.24     19.70 o 
  -5   6   2        3.03        0.93      3.41 o 
  -4   6   2     1394.19     1332.47     58.16 o 
  -3   6   2      906.63      552.67     97.48 o 
  -2   6   2      385.20      352.63     24.82 o 
  -1   6   2      188.17      199.93     14.74 o 
   0   6   2     3238.75     3701.34    235.61 o 
   1   6   2      148.31      193.92      9.91 o 
   2   6   2      416.41      449.18     15.57 o 
   3   6   2       24.90       20.85      4.35 o 
   4   6   2      230.91      217.09     11.79 o 
   5   6   2       85.96       85.13      9.13 o 
   6   6   2      107.98       96.84     11.44 o 
   7   6   2       78.41      104.92     32.76 o 
  -9   7   2       93.19       96.06     27.97 o 
  -8   7   2       34.55       40.06     16.54 o 
  -7   7   2       73.45       78.02     14.64 o 
  -6   7   2      262.28      266.16     14.38 o 
  -5   7   2       12.64       14.66      5.13 o 
  -4   7   2       64.62       53.56      9.88 o 
  -3   7   2       11.26        9.62      5.55 o 
  -2   7   2        1.55        3.03      4.14 o 
  -1   7   2      520.34      541.73     29.82 o 
   0   7   2      995.09     1251.88     53.29 o 
   1   7   2      780.37      868.96     42.72 o 
   2   7   2      447.07      477.27     23.13 o 
   3   7   2       95.07      116.36      8.51 o 
   4   7   2      834.46      799.46     27.41 o 
   5   7   2      166.31      167.49     12.07 o 
   6   7   2        2.10        2.76      8.70 o 
   7   7   2       73.09       87.19     20.10 o 
  -8   8   2        1.71        4.67     11.84 o 
  -7   8   2       74.95       80.49     15.14 o 
  -6   8   2       60.02       62.91      8.32 o 
  -5   8   2       43.22       47.83      7.62 o 
  -4   8   2        0.10       -1.39      4.85 o 
  -2   8   2       36.59       26.31      6.90 o 
  -1   8   2     2465.53     2849.73    100.02 o 
   0   8   2        3.42        7.04      3.82 o 
   1   8   2      272.28      309.08     20.14 o 
   2   8   2      108.52      133.91     10.70 o 
   3   8   2      248.05      275.77     13.05 o 
   4   8   2      310.26      302.40     14.82 o 
   5   8   2       13.56       22.08      7.45 o 
   6   8   2       92.75      102.48     12.48 o 
   7   8   2      198.68      202.41     22.00 o 
  -8   9   2       33.14       51.44     19.93 o 
  -7   9   2      120.47      125.05     18.23 o 
  -6   9   2        0.27       -1.50      4.80 o 
  -5   9   2      111.59      125.20     12.54 o 
  -4   9   2      100.06      119.21     19.92 o 
  -3   9   2      272.52      128.60     26.04 o 
  -2   9   2      165.99      179.14     22.44 o 
  -1   9   2      481.26      609.82     25.89 o 
   0   9   2      638.93      784.94     37.35 o 
   1   9   2      400.49      412.53     47.88 o 
   2   9   2     1183.13     1160.44     45.03 o 
   3   9   2       92.03       98.68      8.19 o 
   4   9   2      631.89      555.95     21.96 o 
   5   9   2       31.27       33.07      9.18 o 
   6   9   2       10.49        8.35     17.29 o 
   7   9   2        1.11       -0.80      7.47 o 
  -8  10   2        0.88        2.20     12.09 o 
  -7  10   2      174.16      155.98     20.57 o 
  -6  10   2        9.06        4.36      5.73 o 
  -5  10   2      668.38      515.32     79.38 o 
  -4  10   2       67.02       40.58     11.67 o 
  -3  10   2       58.23       43.42     13.92 o 
  -2  10   2      652.66      673.16     52.54 o 
  -1  10   2     1171.00     1251.56     69.17 o 
   0  10   2     1227.91     1533.35     66.33 o 
   1  10   2      234.12      216.44     24.72 o 
   2  10   2      219.55      264.38     17.97 o 
   3  10   2       13.15       11.43      4.03 o 
   4  10   2      280.76      245.51     13.49 o 
   5  10   2       30.04       21.80     19.69 o 
   6  10   2      166.53      186.95     20.34 o 
   7  10   2       66.72       67.57     13.97 o 
  -8  11   2       30.54       39.63     18.64 o 
  -7  11   2        1.71        9.14      9.00 o 
  -6  11   2        0.45        0.32      5.50 o 
  -5  11   2       31.20       38.76      7.82 o 
  -4  11   2        3.53        4.53      6.42 o 
  -3  11   2       14.42       14.31      6.47 o 
  -2  11   2      145.45      131.62     17.38 o 
  -1  11   2       56.03       80.79      9.17 o 
   0  11   2       54.47       77.51     10.81 o 
   1  11   2       72.38       81.10     14.14 o 
   2  11   2      434.75      427.70     22.59 o 
   3  11   2      377.60      362.07     20.16 o 
   4  11   2      183.95      156.83     16.98 o 
   5  11   2      169.68      128.08     16.20 o 
   6  11   2       37.11       25.96     10.16 o 
  -8  12   2       44.22       61.07     21.27 o 
  -7  12   2      105.16      107.08     17.11 o 
  -6  12   2       15.31       19.40      7.78 o 
  -5  12   2      497.01      372.28     70.68 o 
  -4  12   2      114.36      130.02     25.83 o 
  -3  12   2      299.61      125.03     25.58 o 
  -2  12   2       93.28      117.24     15.41 o 
  -1  12   2      427.41      477.09     36.94 o 
   0  12   2        2.18       -0.36      4.65 o 
   1  12   2        2.90        0.70      3.90 o 
   2  12   2       11.50        8.21      4.38 o 
   3  12   2      106.98       93.86     10.45 o 
   4  12   2        1.43        2.30      6.39 o 
   5  12   2       83.93       92.60     35.72 o 
   6  12   2       26.20       29.21      9.90 o 
  -7  13   2        0.35       30.11     24.18 o 
  -6  13   2      149.38      159.72     21.50 o 
  -5  13   2       10.13        2.98      6.21 o 
  -4  13   2        6.89        9.29      7.32 o 
  -3  13   2      181.54       78.44     21.28 o 
  -2  13   2      492.15      525.09     36.67 o 
  -1  13   2       73.32      105.49      8.20 o 
   0  13   2     1073.55     1318.03     60.89 o 
   1  13   2       50.68       53.04      8.55 o 
   2  13   2      192.74      158.76     19.10 o 
   3  13   2       96.03       88.90     10.47 o 
   4  13   2       68.43       70.01     10.18 o 
   5  13   2       30.46       22.21      8.98 o 
   6  13   2       17.65       18.75      9.55 o 
  -7  14   2       35.82       52.32     35.80 o 
  -6  14   2       75.12       76.16     12.19 o 
  -5  14   2      285.09      175.10     57.20 o 
  -4  14   2        0.01       -6.12      6.46 o 
  -3  14   2     1909.32      764.13     62.12 o 
  -2  14   2        2.86       11.71      6.12 o 
  -1  14   2      119.26      160.58     10.74 o 
   0  14   2      107.06      159.32     16.87 o 
   1  14   2      375.46      332.97     33.86 o 
   2  14   2        0.29       -0.77      3.74 o 
   3  14   2      114.95       91.20      9.96 o 
   4  14   2        2.48       -4.87     16.09 o 
   5  14   2       48.93       45.70      9.10 o 
   6  14   2        2.23        3.86      5.50 o 
  -7  15   2        1.05       12.89     26.62 o 
  -6  15   2      115.52      104.55     15.81 o 
  -5  15   2      124.34       78.32     29.37 o 
  -4  15   2        9.74       10.03      8.05 o 
  -3  15   2       10.09        6.01      7.02 o 
  -2  15   2       62.74       74.77     12.01 o 
  -1  15   2       25.28       33.30      5.86 o 
   0  15   2      747.02      822.67     43.52 o 
   1  15   2      204.75      194.33     20.03 o 
   2  15   2        0.52        3.49      4.62 o 
   3  15   2       45.03       61.69     17.49 o 
   4  15   2      155.32      148.99     16.79 o 
   5  15   2       21.34        9.20      6.08 o 
  -6  16   2        5.21       -1.84     21.76 o 
  -5  16   2       42.23       35.76     15.16 o 
  -4  16   2      115.71      155.68     25.40 o 
  -3  16   2      206.72      240.60     32.96 o 
  -2  16   2        3.25        1.78      3.48 o 
  -1  16   2       15.53       21.51      5.95 o 
   0  16   2        5.53        3.75      6.55 o 
   1  16   2      287.60      268.68     32.49 o 
   2  16   2        8.48       13.44     12.72 o 
   3  16   2        0.80       -1.50      4.58 o 
   4  16   2        0.05        1.08      5.10 o 
   5  16   2        5.41        3.70      5.66 o 
  -6  17   2        3.72       14.86     27.30 o 
  -5  17   2        0.62        8.51      9.24 o 
  -4  17   2       60.92       44.88     22.43 o 
  -3  17   2       96.01       95.57     22.34 o 
  -2  17   2       54.48       59.58      8.31 o 
  -1  17   2       11.56       13.07      9.85 o 
   0  17   2      248.84      309.70     39.07 o 
   1  17   2        7.15       15.12      6.77 o 
   2  17   2      104.55      114.48     16.19 o 
   3  17   2       31.25       19.64      7.57 o 
   4  17   2       69.94       60.91     11.08 o 
  -5  18   2      101.54      173.03     34.40 o 
  -4  18   2        0.05       -2.01      9.77 o 
  -3  18   2       19.05       11.43     10.16 o 
  -2  18   2       10.54        6.20      4.60 o 
  -1  18   2       41.77       46.97     15.42 o 
   0  18   2        0.16        3.72      8.00 o 
   1  18   2       14.64       17.14     11.44 o 
   2  18   2       17.74       21.64      8.01 o 
   3  18   2        5.12        4.19      6.40 o 
   4  18   2        4.86       11.53      7.27 o 
  -5  19   2       88.64      103.25     18.96 o 
  -4  19   2       16.34       43.75     13.70 o 
  -3  19   2       18.63       22.63      7.14 o 
  -2  19   2       53.21       48.95     18.24 o 
  -1  19   2        0.30        7.08     11.12 o 
   0  19   2        8.42       11.16     21.89 o 
   1  19   2       74.44       73.09     19.14 o 
   2  19   2      339.51      314.77     41.90 o 
   3  19   2       43.41       58.02     11.62 o 
  -4  20   2       10.02       59.74     57.31 o 
  -3  20   2        4.82       21.39     19.18 o 
  -2  20   2        0.05       11.92     16.74 o 
  -1  20   2       78.01      120.41     21.49 o 
   0  20   2        6.41       17.32     12.14 o 
   1  20   2       42.10       47.15     16.35 o 
   2  20   2       72.40       62.92     25.14 o 
   3  20   2        1.24        0.37      6.11 o 
  -3  21   2        0.09       95.51     78.37 o 
  -2  21   2       12.55      116.97     51.95 o 
  -1  21   2      107.08      381.53    134.78 o 
   0  21   2       58.62      119.20     59.56 o 
   1  21   2       37.44       24.84     10.64 o 
   2  21   2       83.85       92.49     17.56 o 
  -2  22   2        0.28      282.95    124.30 o 
  -1  22   2        2.44      285.97    164.64 o 
   0  22   2        0.64       41.41     31.49 o 
  -9   0   3      140.53      149.24     31.21 o 
  -7   0   3       46.46       33.27     16.54 o 
  -5   0   3      896.51     1057.40     89.90 o 
  -3   0   3     1723.00     1701.37     67.28 o 
  -1   0   3     1609.07     1651.36     60.69 o 
   1   0   3       95.32       94.09      7.18 o 
   3   0   3      680.90      733.40     30.96 o 
   5   0   3        3.16        0.17      4.98 o 
   7   0   3       73.18       76.19     13.57 o 
  -9   1   3       12.48       34.22     12.57 o 
  -8   1   3      698.26      769.31     42.34 o 
  -7   1   3      181.11      194.07     21.44 o 
  -6   1   3     1458.60     1574.11     62.72 o 
  -5   1   3        2.26       -1.69      6.12 o 
  -4   1   3     1759.07     1875.66     52.78 o 
  -3   1   3      675.45      806.31     21.09 o 
  -2   1   3      692.38      757.13     23.25 o 
  -1   1   3      962.46      993.82     27.47 o 
   0   1   3      592.00      613.75     16.56 o 
   1   1   3       72.89       68.18      4.37 o 
   2   1   3      402.70      401.55     12.50 o 
   3   1   3        1.68        0.51      2.92 o 
   4   1   3       22.53       23.90      4.91 o 
   5   1   3       82.32       73.52      8.44 o 
   6   1   3      221.09      197.86     13.38 o 
   7   1   3        4.71        1.00      5.25 o 
  -9   2   3       34.82       44.10     14.37 o 
  -8   2   3        2.77        4.28      9.51 o 
  -7   2   3        5.34        0.95      7.84 o 
  -6   2   3        0.50       -6.33      6.88 o 
  -5   2   3       12.73       12.88      4.23 o 
  -4   2   3      370.54      471.31     18.15 o 
  -3   2   3      224.96      237.12     10.65 o 
  -2   2   3        1.32        1.54      2.49 o 
  -1   2   3      151.85      146.22     12.46 o 
   0   2   3     2040.06     2151.91     49.40 o 
   1   2   3      295.77      320.09     10.23 o 
   2   2   3       22.29       24.34      3.10 o 
   3   2   3      927.66      914.85     26.08 o 
   4   2   3        4.10        4.77      3.95 o 
   5   2   3        1.45        2.12      3.98 o 
   6   2   3        7.43        7.77      5.27 o 
   7   2   3       13.09       12.21      8.72 o 
  -9   3   3        1.00       26.56     12.83 o 
  -8   3   3      149.11      172.57     21.79 o 
  -7   3   3       55.65       53.50     12.96 o 
  -6   3   3      282.34      306.78     23.26 o 
  -5   3   3      179.38      180.99     17.42 o 
  -4   3   3      170.99      111.89     14.74 o 
  -3   3   3      456.01      499.17     21.03 o 
  -2   3   3      385.47      440.65     16.80 o 
  -1   3   3     1846.56     1700.64    238.19 o 
   0   3   3      368.87      382.74     12.62 o 
   1   3   3        6.27        4.44      1.79 o 
   2   3   3        7.49        7.46      2.26 o 
   3   3   3      732.86      765.32     22.77 o 
   4   3   3      353.22      327.90     14.00 o 
   5   3   3        5.49        5.38      4.30 o 
   6   3   3      253.62      238.19     15.46 o 
   7   3   3        0.14       15.76      6.37 o 
  -9   4   3       65.16      140.51     37.54 o 
  -8   4   3       99.22      119.01     18.85 o 
  -7   4   3       12.90       19.33      9.79 o 
  -6   4   3       28.89       28.99     10.04 o 
  -5   4   3       82.95       61.96     11.20 o 
  -4   4   3       55.93       60.84      4.93 o 
  -3   4   3      678.07      477.43     76.85 o 
  -2   4   3     1509.52     1308.13     63.77 o 
  -1   4   3     3537.19     2990.88    602.06 o 
   0   4   3     1310.45     1304.48     33.95 o 
   1   4   3      771.83      871.93     24.15 o 
   2   4   3        1.18        4.71      2.08 o 
   3   4   3       48.64       64.26      6.44 o 
   4   4   3        4.75        5.10      3.77 o 
   5   4   3       17.73       12.98      5.71 o 
   6   4   3       68.37       51.45      8.68 o 
   7   4   3       26.13       31.34     10.23 o 
  -9   5   3        2.18        0.90     16.59 o 
  -8   5   3       28.94       46.89     13.64 o 
  -7   5   3       48.81       61.93     13.82 o 
  -6   5   3      424.09      439.60     28.04 o 
  -5   5   3      206.02      209.31     18.76 o 
  -4   5   3     1239.52     1117.80     64.25 o 
  -3   5   3      739.37      510.88    105.59 o 
  -2   5   3      576.60      489.88     19.56 o 
  -1   5   3      129.14      157.53      9.86 o 
   0   5   3     1071.32     1277.60     46.98 o 
   1   5   3      128.48      105.83      6.07 o 
   2   5   3      450.41      431.43     13.45 o 
   3   5   3      212.66      216.42     11.79 o 
   4   5   3      430.69      429.36     17.79 o 
   5   5   3      238.34      225.95     13.86 o 
   6   5   3        6.97        9.78      9.56 o 
   7   5   3        2.50       12.06     11.71 o 
  -9   6   3       95.55      207.89     64.82 o 
  -8   6   3       21.47       12.65     10.79 o 
  -7   6   3       49.53       54.38     13.53 o 
  -6   6   3       64.99       75.14     13.81 o 
  -5   6   3        9.70        9.15      4.26 o 
  -4   6   3       88.45       84.37     11.61 o 
  -3   6   3      920.97      719.03    192.94 o 
  -2   6   3       32.71       36.18      5.52 o 
  -1   6   3      348.61      331.75     18.10 o 
   0   6   3      491.58      601.72     24.10 o 
   1   6   3     2274.14     2310.67     62.02 o 
   2   6   3      350.50      349.48     12.45 o 
   3   6   3       20.62       20.00      3.43 o 
   4   6   3      396.40      394.51     16.90 o 
   5   6   3      186.86      163.61     13.93 o 
   6   6   3       73.67       48.14     13.88 o 
   7   6   3        0.71       12.14     13.20 o 
  -9   7   3       38.86       24.19     21.65 o 
  -8   7   3        6.55        9.29     11.40 o 
  -7   7   3       11.75       17.72     10.74 o 
  -6   7   3       44.86       45.72      6.06 o 
  -5   7   3        0.28       -1.41      3.76 o 
  -4   7   3      404.58      393.06     53.03 o 
  -3   7   3       17.89       18.28      6.12 o 
  -2   7   3      679.04      602.38     35.77 o 
  -1   7   3      244.99      248.24     14.39 o 
   0   7   3      127.32      123.06      9.74 o 
   1   7   3       36.27       40.76      4.69 o 
   2   7   3        1.34        1.08      1.93 o 
   3   7   3       28.78       31.44      4.10 o 
   4   7   3      752.98      715.47     25.05 o 
   5   7   3      243.84      218.29     14.62 o 
   6   7   3       38.63       35.92     12.75 o 
  -9   8   3       56.69       47.00     24.49 o 
  -8   8   3       17.64       15.69     10.96 o 
  -7   8   3       95.14       96.03     19.17 o 
  -6   8   3       84.78       92.67     10.73 o 
  -5   8   3       77.99       86.80     13.62 o 
  -4   8   3      372.16      313.95    105.51 o 
  -3   8   3        2.23        5.88      4.77 o 
  -2   8   3      877.09      851.59     47.01 o 
  -1   8   3     1632.50     1995.50    106.66 o 
   0   8   3        4.59        5.81      4.51 o 
   1   8   3      765.04      798.91     45.36 o 
   2   8   3      484.54      507.37     17.96 o 
   3   8   3      202.03      188.17      9.02 o 
   4   8   3        3.65        4.25      4.11 o 
   5   8   3       16.49       17.38      9.20 o 
   6   8   3        7.85       -0.38      6.85 o 
  -8   9   3       16.61       15.85     14.25 o 
  -7   9   3      577.17      580.08     44.92 o 
  -6   9   3        0.10        5.61      5.40 o 
  -5   9   3      160.06      145.42     18.63 o 
  -4   9   3        2.19        1.78      5.76 o 
  -3   9   3        1.60       -1.54      4.11 o 
  -2   9   3      546.54      607.15     36.98 o 
  -1   9   3       36.74       36.61      5.21 o 
   0   9   3      121.44       90.96      8.55 o 
   1   9   3      273.68      290.93     17.71 o 
   2   9   3      215.66      243.48     16.70 o 
   3   9   3       15.65       22.16      3.60 o 
   4   9   3       32.46       32.46      4.72 o 
   5   9   3       29.97       33.58     10.06 o 
   6   9   3       80.57       97.18     15.63 o 
  -8  10   3        4.86       17.61     25.33 o 
  -7  10   3       62.61       63.51     14.90 o 
  -6  10   3        5.52       16.86      6.69 o 
  -5  10   3       94.28       63.03     12.35 o 
  -4  10   3       14.82        6.88      6.40 o 
  -3  10   3       98.49       78.01     18.65 o 
  -2  10   3       94.45       93.20     15.81 o 
  -1  10   3       93.68      111.69     13.26 o 
   0  10   3       31.18       28.40      5.91 o 
   1  10   3       48.53       44.90      6.75 o 
   2  10   3      431.41      409.18     24.38 o 
   3  10   3      222.20      218.85     14.95 o 
   4  10   3      189.57      180.15     14.89 o 
   5  10   3       17.18       11.06      5.84 o 
   6  10   3        0.17        5.85      5.60 o 
  -8  11   3       62.62       88.23     18.43 o 
  -7  11   3      324.46      309.14     32.28 o 
  -6  11   3      232.47      203.49     18.72 o 
  -5  11   3      335.97      356.57     38.89 o 
  -4  11   3        5.05        4.82      6.49 o 
  -3  11   3      262.66      241.62     60.46 o 
  -2  11   3      514.78      539.27     35.39 o 
  -1  11   3      223.67      231.34     13.02 o 
   0  11   3       79.99       97.48     10.57 o 
   1  11   3       46.83       43.38      7.31 o 
   2  11   3      273.42      268.42     17.29 o 
   3  11   3        1.66       -3.49      3.64 o 
   4  11   3        3.01       -0.52      4.22 o 
   5  11   3       41.97       46.66      9.14 o 
   6  11   3       78.62       92.75     14.07 o 
  -8  12   3       25.99       21.08     16.76 o 
  -7  12   3        0.25        3.97      9.15 o 
  -6  12   3      228.91      168.36     29.39 o 
  -5  12   3        0.27       -2.50      6.98 o 
  -4  12   3      216.07       86.83     25.04 o 
  -3  12   3       12.41       11.05      6.72 o 
  -2  12   3      381.21      416.24     30.91 o 
  -1  12   3        3.38       -0.41      3.38 o 
   0  12   3     1097.54     1323.37     60.94 o 
   1  12   3        0.58       -1.67      4.08 o 
   2  12   3      182.66      174.70     13.23 o 
   3  12   3      131.78      133.86     12.92 o 
   4  12   3        8.30        3.61      4.99 o 
   5  12   3        0.44       -0.05      4.68 o 
   6  12   3       16.50       14.86      7.26 o 
  -8  13   3       19.87       21.03     17.29 o 
  -7  13   3      101.84       96.80     17.76 o 
  -6  13   3       39.17       32.04      8.89 o 
  -5  13   3      227.61      248.92     28.59 o 
  -4  13   3       90.76       56.33     23.72 o 
  -3  13   3      838.87      505.31     49.78 o 
  -2  13   3      192.56      224.45     17.42 o 
  -1  13   3       98.65      128.05     12.88 o 
   0  13   3        6.18        5.55      5.28 o 
   1  13   3       29.22       36.17      7.45 o 
   2  13   3       42.02       37.93      7.44 o 
   3  13   3      129.93      120.26     12.67 o 
   4  13   3       12.19       20.15      6.69 o 
   5  13   3       23.45       18.55      7.10 o 
  -7  14   3        1.36       16.01     16.49 o 
  -6  14   3       41.71       39.19      9.74 o 
  -5  14   3        5.12       -3.82      6.92 o 
  -4  14   3       10.88        8.33      8.03 o 
  -3  14   3      573.55      360.47     41.93 o 
  -2  14   3      174.34      181.11     15.80 o 
  -1  14   3        0.52        0.49      2.50 o 
   0  14   3      124.80      153.66     16.58 o 
   1  14   3        0.21       -1.60      4.81 o 
   2  14   3       83.84       72.77     11.22 o 
   3  14   3       57.43       58.80     10.00 o 
   4  14   3        0.53        1.36      5.07 o 
   5  14   3        9.05       15.52      6.72 o 
  -7  15   3       12.07       13.88     24.56 o 
  -6  15   3        3.93        0.62      9.20 o 
  -5  15   3      490.18      310.03     42.89 o 
  -4  15   3       65.85       48.20     19.62 o 
  -3  15   3      184.60      171.52     28.57 o 
  -2  15   3      140.75      164.58     14.64 o 
  -1  15   3       10.29       11.92      8.89 o 
   0  15   3        0.07       -2.61      5.43 o 
   1  15   3       48.23       61.38     10.09 o 
   2  15   3      220.04      210.17     31.31 o 
   3  15   3      158.56      130.81     14.11 o 
   4  15   3       57.49       39.78      9.15 o 
   5  15   3       75.25       87.85     15.42 o 
  -6  16   3       16.71       15.54     10.87 o 
  -5  16   3       17.87       19.43     10.43 o 
  -4  16   3        6.35       10.64      8.02 o 
  -3  16   3       48.95       49.03     14.75 o 
  -2  16   3      111.18      125.91     13.61 o 
  -1  16   3       16.92       31.35     11.78 o 
   0  16   3      286.98      309.90     46.72 o 
   1  16   3      145.74      158.41     16.93 o 
   2  16   3       14.27       13.11      7.14 o 
   3  16   3       39.00       53.87     10.62 o 
   4  16   3        0.28       -0.31      4.78 o 
  -6  17   3       31.95      144.01     75.88 o 
  -5  17   3      180.68      190.15     46.34 o 
  -4  17   3       19.83        8.51      8.70 o 
  -3  17   3        0.74       -0.64      6.58 o 
  -2  17   3        7.05        9.55     10.71 o 
  -1  17   3       17.52       24.64     11.51 o 
   0  17   3        4.05        3.19      8.01 o 
   1  17   3       27.18       12.21      8.15 o 
   2  17   3       18.41       14.14      7.54 o 
   3  17   3        0.90        0.49      5.16 o 
   4  17   3        0.68       -1.15      5.25 o 
  -5  18   3        9.43        2.52     11.95 o 
  -4  18   3       55.24       40.41     18.44 o 
  -3  18   3        9.42       11.14      8.68 o 
  -2  18   3      115.89      151.22     24.01 o 
  -1  18   3       82.01       97.03     18.63 o 
   0  18   3      154.28      172.30     49.27 o 
   1  18   3        5.12        1.92      6.97 o 
   2  18   3       38.94       36.11     10.07 o 
   3  18   3       64.02       52.42     11.21 o 
  -5  19   3       10.80       30.53     24.78 o 
  -4  19   3        4.07       11.85     10.73 o 
  -3  19   3      113.04      135.03     44.21 o 
  -2  19   3       89.64      110.04     21.06 o 
  -1  19   3        7.36        4.49     39.74 o 
   0  19   3       20.94       30.42     11.82 o 
   1  19   3        1.88        1.46      7.48 o 
   2  19   3       74.54       74.58     18.02 o 
   3  19   3      116.19      150.05     36.72 o 
  -4  20   3       53.49      184.97     29.44 o 
  -3  20   3       44.31      160.75     60.45 o 
  -2  20   3        0.57       29.15     23.74 o 
  -1  20   3       65.59      104.55     25.97 o 
   0  20   3        1.48       -1.81      8.59 o 
   1  20   3       37.90       27.83     11.37 o 
   2  20   3       36.31       32.12     13.65 o 
  -3  21   3        1.97      264.12     58.99 o 
  -2  21   3        2.09      304.06    168.23 o 
  -1  21   3       27.49       28.32     14.66 o 
   0  21   3       54.36       43.46     20.73 o 
   1  21   3       37.63       63.30     19.95 o 
  -8   0   4     1063.94     1202.96    133.49 o 
  -6   0   4      769.77      743.29     53.89 o 
  -4   0   4        1.19        2.40      5.68 o 
  -2   0   4      199.61      139.67     18.52 o 
   0   0   4     2643.42     3128.31    101.00 o 
   2   0   4        4.14        0.22      2.98 o 
   4   0   4        7.34       -0.22      4.29 o 
   6   0   4        2.54       -5.17     14.23 o 
  -9   1   4        4.16       14.20     11.58 o 
  -8   1   4        6.30       10.03     10.28 o 
  -7   1   4        9.39       10.06      9.55 o 
  -6   1   4       40.32       51.64     11.93 o 
  -5   1   4      411.58      421.37     26.52 o 
  -4   1   4       54.34       53.12      4.84 o 
  -3   1   4     2067.18     2347.70     65.84 o 
  -2   1   4      237.98      210.66     26.18 o 
  -1   1   4      711.91      790.20     26.92 o 
   0   1   4      407.20      475.80     16.77 o 
   1   1   4       13.55       10.25      2.68 o 
   2   1   4      181.51      178.08      8.08 o 
   3   1   4        3.24        1.88      2.50 o 
   4   1   4        3.46        1.73      2.93 o 
   5   1   4        8.11       15.73      4.50 o 
   6   1   4        7.48        8.06      6.04 o 
  -9   2   4        1.52       26.96     10.94 o 
  -8   2   4      381.45      431.71     31.69 o 
  -7   2   4      207.53      216.93     24.88 o 
  -6   2   4      791.50      896.84     43.45 o 
  -5   2   4      128.19      124.88      8.10 o 
  -4   2   4      274.00      262.14     17.43 o 
  -3   2   4       90.82       90.30      8.49 o 
  -2   2   4     1856.23     1487.56    311.73 o 
  -1   2   4     1349.43     1293.94     52.14 o 
   0   2   4       43.22       43.67      4.40 o 
   1   2   4      215.14      218.94      8.73 o 
   2   2   4      525.34      532.61     16.30 o 
   3   2   4      463.62      451.96     15.13 o 
   4   2   4      428.78      407.08     14.88 o 
   5   2   4      340.00      318.29     13.60 o 
   6   2   4      261.51      251.07     12.87 o 
  -9   3   4       28.43       50.12     14.23 o 
  -8   3   4       17.39       22.15     10.84 o 
  -7   3   4       16.42       24.09     10.47 o 
  -6   3   4      131.86      144.51      9.53 o 
  -5   3   4      152.92      165.94     12.85 o 
  -4   3   4       14.28       14.15      4.60 o 
  -3   3   4      774.05      799.44     27.26 o 
  -2   3   4      639.25      544.84    163.36 o 
  -1   3   4     2293.37     2234.86    237.70 o 
   0   3   4     1160.99     1273.24     34.17 o 
   1   3   4      630.19      658.15     18.81 o 
   2   3   4        0.05       -0.05      2.13 o 
   3   3   4      112.49      104.65      7.14 o 
   4   3   4        0.24        0.49      2.86 o 
   5   3   4       93.56       83.58      7.67 o 
   6   3   4       18.61       24.40      5.59 o 
  -9   4   4        3.77       12.02     12.78 o 
  -8   4   4      165.57      213.09     24.86 o 
  -7   4   4        4.52        4.81      8.90 o 
  -6   4   4      143.78      140.24     10.79 o 
  -5   4   4        0.91       -1.70      4.08 o 
  -4   4   4      649.22      722.55     30.55 o 
  -3   4   4       40.46       44.87      6.01 o 
  -2   4   4      467.17      538.49     48.36 o 
  -1   4   4     2550.19     2143.08    478.97 o 
   0   4   4        2.34        4.82      2.83 o 
   1   4   4      117.62      134.57      7.52 o 
   2   4   4      444.25      461.17     14.82 o 
   3   4   4      143.23      152.04      8.22 o 
   4   4   4      184.80      184.52      9.59 o 
   5   4   4       27.05       26.15      5.01 o 
   6   4   4       57.12       49.77      7.30 o 
  -9   5   4        1.92       14.35     16.27 o 
  -8   5   4        4.29       -5.36      8.92 o 
  -7   5   4       37.72       55.48     14.24 o 
  -6   5   4       15.42        9.72      5.03 o 
  -5   5   4      269.93      219.78     18.68 o 
  -4   5   4        4.75        3.86      4.59 o 
  -3   5   4      101.80       58.79      6.98 o 
  -2   5   4       19.84       21.62      4.82 o 
  -1   5   4     3925.77     2707.75    812.66 o 
   0   5   4      122.30      149.06      8.06 o 
   1   5   4      216.17      225.25      9.88 o 
   2   5   4       85.62       75.10      5.62 o 
   3   5   4       19.02       22.47      3.95 o 
   4   5   4       56.95       49.76      5.58 o 
   5   5   4       60.31       54.20      7.08 o 
   6   5   4        4.04        8.60      8.17 o 
  -9   6   4       19.50      107.62     60.80 o 
  -8   6   4       11.21       17.25     11.46 o 
  -7   6   4        2.67        2.63      9.47 o 
  -6   6   4      133.21      134.97     17.83 o 
  -5   6   4      133.86      102.56     13.21 o 
  -4   6   4      242.12      250.64     25.39 o 
  -3   6   4        2.06        0.14      4.05 o 
  -2   6   4      556.60      590.87     44.06 o 
  -1   6   4        4.64        7.57      4.11 o 
   0   6   4      247.30      334.64     16.93 o 
   1   6   4      167.30      170.58      9.35 o 
   2   6   4      385.63      398.75     15.62 o 
   3   6   4      129.33      133.79      8.78 o 
   4   6   4      111.88      122.07      8.76 o 
   5   6   4      117.28      121.03      9.38 o 
   6   6   4        0.66        4.51     10.19 o 
  -9   7   4        0.37       50.89     34.54 o 
  -8   7   4        2.51        1.16      9.79 o 
  -7   7   4       16.05        6.89      9.97 o 
  -6   7   4       17.00       18.16     10.14 o 
  -5   7   4       88.33       57.89     13.45 o 
  -4   7   4      664.96      364.63     32.29 o 
  -3   7   4       53.94       58.28      7.90 o 
  -2   7   4      262.54      269.18     13.30 o 
  -1   7   4     1082.00     1090.53     46.35 o 
   0   7   4      631.61      603.44     25.62 o 
   1   7   4      256.08      254.77     12.18 o 
   2   7   4      207.56      234.87     11.35 o 
   3   7   4       38.00       39.06      4.94 o 
   4   7   4       81.90       78.05      7.37 o 
   5   7   4        0.27        2.09      4.88 o 
   6   7   4       21.17       21.94     14.49 o 
  -9   8   4       76.03      142.43     73.14 o 
  -8   8   4        6.90       17.84     11.93 o 
  -7   8   4      484.89      511.74     49.40 o 
  -6   8   4        3.12        7.58      9.24 o 
  -5   8   4        2.40        4.83      7.97 o 
  -4   8   4       29.12       18.79      6.01 o 
  -3   8   4       32.04       32.34      6.71 o 
  -2   8   4       10.23        8.58      5.19 o 
  -1   8   4       49.69       34.51      5.19 o 
   0   8   4       12.98        7.23      3.82 o 
   1   8   4      111.88       88.20     10.95 o 
   2   8   4       29.27       35.28      5.08 o 
   3   8   4        2.19        0.66      3.00 o 
   4   8   4      430.35      424.95     21.90 o 
   5   8   4       46.47       45.76      8.81 o 
   6   8   4       16.70       18.79     14.21 o 
  -8   9   4        3.89        9.18     11.24 o 
  -7   9   4       65.20       73.66     16.53 o 
  -6   9   4       97.43      108.65     23.07 o 
  -5   9   4      218.84      197.59     27.31 o 
  -4   9   4      457.38      482.01     53.29 o 
  -3   9   4     1255.58      826.46     81.85 o 
  -2   9   4     1228.97     1170.01     53.56 o 
  -1   9   4      140.25      139.41     13.07 o 
   0   9   4       42.71       46.95      8.66 o 
   1   9   4      108.27      122.90     13.62 o 
   2   9   4      396.10      377.55     15.80 o 
   3   9   4        3.34        3.01      4.74 o 
   4   9   4        0.04        1.13      4.74 o 
   5   9   4        0.02        5.45      5.56 o 
   6   9   4        0.36       10.26     10.09 o 
  -8  10   4       39.66       41.95     15.07 o 
  -7  10   4      366.84      321.77     27.56 o 
  -6  10   4      185.72      174.78     20.66 o 
  -5  10   4      225.30      214.19     45.29 o 
  -4  10   4      217.87      238.61     35.52 o 
  -3  10   4      101.11      105.73     13.46 o 
  -2  10   4        0.02       -1.16      3.66 o 
  -1  10   4        1.94        4.05      3.23 o 
   0  10   4      404.73      457.53     26.11 o 
   1  10   4       86.09       92.39     13.21 o 
   2  10   4      262.21      262.26     16.72 o 
   3  10   4      130.61      131.95     12.53 o 
   4  10   4       32.99       22.25      7.06 o 
   5  10   4       92.74       95.23     13.21 o 
  -8  11   4        0.10       13.72     27.84 o 
  -7  11   4        4.60       -0.86      8.94 o 
  -6  11   4       12.39       10.12      9.40 o 
  -5  11   4      104.00       88.43     23.87 o 
  -4  11   4      477.49      465.58     54.43 o 
  -3  11   4      461.22      437.50     48.49 o 
  -2  11   4       71.02       72.86     11.57 o 
  -1  11   4       59.99       68.03      7.02 o 
   0  11   4      353.46      411.50     32.04 o 
   1  11   4       42.12       51.07      9.60 o 
   2  11   4      101.57      113.79     12.38 o 
   3  11   4       62.63       67.33     10.45 o 
   4  11   4        7.72        5.55      5.84 o 
   5  11   4        1.90       -0.29      5.22 o 
  -8  12   4       53.51       18.12     20.48 o 
  -7  12   4       55.92       55.07     14.64 o 
  -6  12   4        0.07       -4.08      7.57 o 
  -5  12   4       43.86       34.04     10.85 o 
  -4  12   4       17.93       11.87      7.85 o 
  -3  12   4      151.20      145.02     20.20 o 
  -2  12   4        1.07       -0.32      4.02 o 
  -1  12   4        7.93        6.37      3.52 o 
   0  12   4       23.62       25.42      8.73 o 
   1  12   4       12.88        5.61      6.01 o 
   2  12   4      166.91      165.20     15.89 o 
   3  12   4       65.18       76.14     11.37 o 
   4  12   4        7.67       10.96      5.85 o 
   5  12   4       47.22       41.90     15.79 o 
  -8  13   4        1.75       14.21     19.21 o 
  -7  13   4       18.49       15.20     10.48 o 
  -6  13   4       61.28       64.77     16.54 o 
  -5  13   4       40.80       30.84     10.96 o 
  -4  13   4       34.03       13.26      8.26 o 
  -3  13   4      151.13      161.83     26.48 o 
  -2  13   4      226.00      259.10     26.62 o 
  -1  13   4        0.24       12.15      5.91 o 
   0  13   4      246.21      221.10     15.61 o 
   1  13   4       50.50       47.78      9.94 o 
   2  13   4       19.82       14.63      7.38 o 
   3  13   4       11.03       10.72      6.12 o 
   4  13   4       32.12       37.74      8.79 o 
   5  13   4       60.47       69.21     20.49 o 
  -7  14   4      115.04      136.21     19.31 o 
  -6  14   4       14.93        5.72      9.61 o 
  -5  14   4      351.29      334.29     52.53 o 
  -4  14   4       13.24        7.10      7.50 o 
  -3  14   4      171.93      182.99     31.29 o 
  -2  14   4      131.64      143.71     11.95 o 
  -1  14   4       23.74       25.29      7.90 o 
   0  14   4       87.05       84.31     18.16 o 
   1  14   4      152.72      188.51     18.15 o 
   2  14   4       11.30        6.92      6.22 o 
   3  14   4      206.48      207.67     18.02 o 
   4  14   4       41.71       48.39     13.50 o 
  -7  15   4       10.78        4.98     14.24 o 
  -6  15   4       56.41       49.81     14.39 o 
  -5  15   4        4.29        4.83      8.67 o 
  -4  15   4        3.06        0.50      7.12 o 
  -3  15   4      184.80      193.60     29.07 o 
  -2  15   4      135.77      113.81     18.72 o 
  -1  15   4        8.43        8.55      7.07 o 
   0  15   4      113.98      112.90     18.45 o 
   1  15   4       92.63       91.65     21.25 o 
   2  15   4      139.35      125.33     15.82 o 
   3  15   4        0.43       -0.79      5.15 o 
   4  15   4        0.36        4.79      6.12 o 
  -6  16   4       32.93       24.75     11.97 o 
  -5  16   4      202.89       97.59     29.68 o 
  -4  16   4       59.69       56.69     12.75 o 
  -3  16   4        2.63        2.57      6.99 o 
  -2  16   4        3.03        2.96      7.04 o 
  -1  16   4       74.87       80.76     17.68 o 
   0  16   4      102.00      106.87     17.04 o 
   1  16   4      205.87      268.57     43.81 o 
   2  16   4        1.75       -4.38      5.48 o 
   3  16   4       65.66       68.32     12.21 o 
  -6  17   4       22.82       66.12     39.22 o 
  -5  17   4       38.04       26.71     12.44 o 
  -4  17   4      209.90      244.61     50.51 o 
  -3  17   4       11.38       15.25     10.73 o 
  -2  17   4      324.78      422.07     33.81 o 
  -1  17   4        0.47       -1.85      8.75 o 
   0  17   4       31.38       41.85     12.78 o 
   1  17   4       18.68       11.99      7.89 o 
   2  17   4        2.40        6.92      7.10 o 
   3  17   4       61.81       57.59     15.28 o 
  -5  18   4        0.15       17.22      9.32 o 
  -4  18   4        3.94        3.08     10.38 o 
  -3  18   4        7.04        8.29     11.64 o 
  -2  18   4       13.60        8.71     11.44 o 
  -1  18   4       92.59      115.13     23.32 o 
   0  18   4       25.13       15.72     10.16 o 
   1  18   4        5.48        8.00      7.60 o 
   2  18   4        9.35       10.48      7.39 o 
  -5  19   4        5.26      141.84     46.42 o 
  -4  19   4       47.99       54.99     48.03 o 
  -3  19   4        1.30       -8.07     16.48 o 
  -2  19   4        0.02       -4.42     10.04 o 
  -1  19   4        0.45       -1.86      9.77 o 
   0  19   4       20.78       30.61     12.32 o 
   1  19   4      222.27      259.90     65.13 o 
   2  19   4        4.55        8.21      7.46 o 
  -4  20   4        0.99      243.87     78.13 o 
  -3  20   4        0.07        8.54     15.87 o 
  -2  20   4       21.03       30.11     17.67 o 
  -1  20   4      108.28      100.69     34.72 o 
   0  20   4       47.65       53.01     30.89 o 
   1  20   4        9.07       15.40      9.32 o 
  -2  21   4       30.12       63.22     17.54 o 
  -1  21   4       38.65       65.02     18.26 o 
  -9   0   5       38.91       70.01     34.53 o 
  -7   0   5       18.20       10.93     12.91 o 
  -5   0   5     1666.85     1612.71     58.32 o 
  -3   0   5     1064.54     1098.47    100.63 o 
  -1   0   5     1854.95     2264.93    154.30 o 
   1   0   5        0.60        3.02      3.71 o 
   3   0   5      174.48      195.94     13.73 o 
   5   0   5      337.84      347.34     20.96 o 
  -9   1   5       15.49       31.58     18.51 o 
  -8   1   5      778.04      954.04     71.22 o 
  -7   1   5       81.76       87.01     16.22 o 
  -6   1   5      293.27      341.95     27.46 o 
  -5   1   5      219.68      272.19     10.36 o 
  -4   1   5        3.37        0.04      2.32 o 
  -3   1   5      147.91      156.61     33.92 o 
  -2   1   5     1347.73      883.89    124.29 o 
  -1   1   5     1041.69     1149.46     47.87 o 
   0   1   5      575.13      628.11     19.21 o 
   1   1   5      219.03      226.68      9.86 o 
   2   1   5       15.27       11.96      3.54 o 
   3   1   5        7.94        5.13      3.38 o 
   4   1   5        0.06       -1.76      2.92 o 
   5   1   5       98.85       90.65      8.70 o 
   6   1   5       38.05       34.92      9.50 o 
  -9   2   5        1.51       24.37     10.08 o 
  -8   2   5       61.77      109.07     18.67 o 
  -7   2   5      189.26      217.17     24.14 o 
  -6   2   5       16.61       15.20      3.86 o 
  -5   2   5      240.60      250.15     12.22 o 
  -4   2   5      191.09      203.15     13.12 o 
  -3   2   5     1069.10      861.57    186.87 o 
  -2   2   5       24.33       26.00      5.52 o 
  -1   2   5        1.17        3.60      2.91 o 
   0   2   5      300.38      276.11     11.11 o 
   1   2   5       29.44       38.57      4.69 o 
   2   2   5      164.46      176.28      9.28 o 
   3   2   5       94.59       96.80      7.55 o 
   4   2   5        3.19        6.35      3.66 o 
   5   2   5      141.45      131.82     12.82 o 
   6   2   5        1.13        3.04      5.97 o 
  -9   3   5        0.05       59.95     52.87 o 
  -8   3   5       78.57       98.83     18.65 o 
  -7   3   5       54.92       35.37     12.72 o 
  -6   3   5       92.09      105.28     10.66 o 
  -5   3   5      166.01      178.42     11.47 o 
  -4   3   5      183.22      192.56     13.10 o 
  -3   3   5      140.96      130.95     30.39 o 
  -2   3   5      418.66      414.86     51.59 o 
  -1   3   5      292.20      262.47     17.05 o 
   0   3   5      133.57      152.16      8.07 o 
   1   3   5       79.93       76.03      6.13 o 
   2   3   5      177.41      187.24      9.52 o 
   3   3   5        3.53       -2.24      3.14 o 
   4   3   5      265.44      258.15     12.07 o 
   5   3   5        8.05       12.88      4.44 o 
  -9   4   5       10.78       28.73     14.35 o 
  -8   4   5        6.60        8.47     10.87 o 
  -7   4   5      231.35      226.08     28.01 o 
  -6   4   5      148.87      163.56     11.37 o 
  -5   4   5      189.67      205.70     12.98 o 
  -4   4   5        3.38        0.56      3.56 o 
  -3   4   5       50.71       37.90      7.14 o 
  -2   4   5      676.20      565.89    129.15 o 
  -1   4   5       19.68       19.21      3.88 o 
   0   4   5      992.81     1083.82     31.32 o 
   1   4   5       37.87       42.06      5.43 o 
   2   4   5       30.46       29.08      4.69 o 
   3   4   5        5.11        2.38      3.34 o 
   4   4   5        0.09        0.40      3.42 o 
   5   4   5        0.29        4.29      3.75 o 
  -9   5   5       13.20       41.17     15.08 o 
  -8   5   5        4.36       11.92     11.52 o 
  -7   5   5       20.26       25.52     11.91 o 
  -6   5   5       18.94       11.60      5.49 o 
  -5   5   5       47.52       48.07      7.71 o 
  -4   5   5      241.12      239.45     14.66 o 
  -3   5   5      120.81      121.09     22.50 o 
  -2   5   5       70.81       67.21     16.47 o 
  -1   5   5      458.81      374.60     73.38 o 
   0   5   5      436.91      543.41     24.75 o 
   1   5   5      180.10      201.18     10.87 o 
   2   5   5      412.98      440.01     16.66 o 
   3   5   5      488.30      504.05     18.62 o 
   4   5   5       69.53       68.36      7.52 o 
   5   5   5        8.28        9.99      4.58 o 
  -9   6   5       17.63       39.05     13.09 o 
  -8   6   5       11.43       14.21     11.52 o 
  -7   6   5      266.23      249.01     26.40 o 
  -6   6   5       67.05       46.42      9.16 o 
  -5   6   5      174.93      163.78     17.77 o 
  -4   6   5      989.96      914.39    193.59 o 
  -3   6   5      263.06      272.74     20.01 o 
  -2   6   5      546.15      580.65     42.72 o 
  -1   6   5      687.83      723.32     83.41 o 
   0   6   5      608.94      565.04     36.60 o 
   1   6   5       38.62       43.44      5.80 o 
   2   6   5      296.36      306.51     13.49 o 
   3   6   5        2.12        3.07      3.52 o 
   4   6   5        1.76        3.14      4.01 o 
   5   6   5       33.79       38.33     11.93 o 
  -9   7   5       30.72       64.49     21.24 o 
  -8   7   5       13.14       11.30     11.68 o 
  -7   7   5       56.42       63.19     15.12 o 
  -6   7   5        8.32        6.04      5.54 o 
  -5   7   5       10.34       10.36      5.82 o 
  -4   7   5      220.42      226.62     16.94 o 
  -3   7   5        8.48        7.26      4.73 o 
  -2   7   5      231.75      261.08     23.72 o 
  -1   7   5       31.49       23.11      5.64 o 
   0   7   5       80.14       85.86     10.49 o 
   1   7   5        1.38        1.10      3.76 o 
   2   7   5     1901.50     1954.89     56.38 o 
   3   7   5      117.99      111.60      9.39 o 
   4   7   5      327.24      318.35     19.50 o 
   5   7   5       82.64       80.03     11.75 o 
  -9   8   5        1.95       40.55     23.42 o 
  -8   8   5        6.19       15.68     11.74 o 
  -7   8   5       67.83       52.31      9.89 o 
  -6   8   5       56.73       48.58      9.12 o 
  -5   8   5      406.81      309.84     44.30 o 
  -4   8   5      305.40      287.59     42.19 o 
  -3   8   5      210.59      191.50     13.70 o 
  -2   8   5       41.19       52.12      6.89 o 
  -1   8   5      714.21      704.02     49.49 o 
   0   8   5      112.75      126.98     12.66 o 
   1   8   5       48.60       48.45      6.79 o 
   2   8   5      100.77      115.65     10.03 o 
   3   8   5       23.77       28.31      7.95 o 
   4   8   5        3.27        3.10      6.67 o 
   5   8   5        9.80        9.48      8.70 o 
  -8   9   5       12.62       14.22     11.71 o 
  -7   9   5      289.60      235.05     28.52 o 
  -6   9   5       11.70        7.02      6.40 o 
  -5   9   5        0.49        1.91      5.71 o 
  -4   9   5      533.70      493.53     59.64 o 
  -3   9   5       48.81       40.16      7.85 o 
  -2   9   5      513.25      617.49     25.15 o 
  -1   9   5       96.93      106.35     10.35 o 
   0   9   5       30.62       23.67      7.20 o 
   1   9   5      417.67      456.66     23.54 o 
   2   9   5       41.48       50.05      9.16 o 
   3   9   5       31.44       25.26      7.53 o 
   4   9   5        3.27        4.58      5.77 o 
   5   9   5       31.14       35.58     11.60 o 
  -8  10   5        4.49        8.64     11.55 o 
  -7  10   5       45.36       46.06     10.25 o 
  -6  10   5      112.40       85.72     13.42 o 
  -5  10   5        7.04        3.18      6.19 o 
  -4  10   5      203.30      136.34     23.73 o 
  -3  10   5        8.20        5.56      5.48 o 
  -2  10   5      109.50      116.38     14.19 o 
  -1  10   5       49.15       52.84      8.21 o 
   0  10   5      110.85      101.63      9.12 o 
   1  10   5      152.66      157.48     16.67 o 
   2  10   5      203.52      184.08     15.64 o 
   3  10   5       36.00       30.71      8.61 o 
   4  10   5       46.29       40.20      9.23 o 
   5  10   5        1.96        6.84      6.17 o 
  -8  11   5       19.38       23.08     14.33 o 
  -7  11   5       59.26       51.32     10.59 o 
  -6  11   5       65.33       45.61     11.72 o 
  -5  11   5      376.81      280.93     41.89 o 
  -4  11   5       31.88       27.10      8.52 o 
  -3  11   5      104.57      122.18     18.16 o 
  -2  11   5      131.21      138.01     12.98 o 
  -1  11   5       23.73       25.79      6.59 o 
   0  11   5      648.32      735.44     47.45 o 
   1  11   5     1236.15     1229.74    109.05 o 
   2  11   5       13.75        9.78      6.05 o 
   3  11   5      184.29      177.36     26.50 o 
   4  11   5        4.66        5.71      6.01 o 
  -8  12   5        5.35        3.45     13.22 o 
  -7  12   5        1.46       -2.41      7.50 o 
  -6  12   5      108.00       80.60     18.05 o 
  -5  12   5      129.80      105.81     27.30 o 
  -4  12   5      412.89      332.04     35.51 o 
  -3  12   5      217.76      216.33     19.77 o 
  -2  12   5      342.67      363.86     24.38 o 
  -1  12   5       13.15        7.96      7.76 o 
   0  12   5       50.92       68.86     14.70 o 
   1  12   5       37.70       20.02      8.26 o 
   2  12   5       19.35       20.34     10.44 o 
   3  12   5       65.15       69.65     11.55 o 
   4  12   5       73.36       74.71     19.75 o 
  -7  13   5       34.43       12.78     10.00 o 
  -6  13   5       13.26       15.19      8.90 o 
  -5  13   5        1.42        0.20      5.96 o 
  -4  13   5        1.02       -1.05      5.62 o 
  -3  13   5       24.00       26.27      7.34 o 
  -2  13   5        5.52       -0.32      4.50 o 
  -1  13   5       53.98       66.62     14.04 o 
   0  13   5      166.29      144.42     17.94 o 
   1  13   5        0.65        5.83      6.48 o 
   2  13   5       29.02       39.37      9.78 o 
   3  13   5       62.50       55.45     11.25 o 
   4  13   5        0.50        7.06     13.56 o 
  -7  14   5        0.04       -0.99     10.20 o 
  -6  14   5       42.57       29.95     11.66 o 
  -5  14   5       73.77       61.77     18.21 o 
  -4  14   5       12.66       12.85      6.77 o 
  -3  14   5       53.97       64.86     11.91 o 
  -2  14   5        7.70        5.41      6.36 o 
  -1  14   5        0.01       -0.07      7.28 o 
   0  14   5      184.52      195.35     30.15 o 
   1  14   5      114.37      140.07     40.43 o 
   2  14   5        4.35        4.59      6.38 o 
   3  14   5       26.93       17.91      7.79 o 
  -7  15   5       71.43       82.73     18.27 o 
  -6  15   5       46.89       29.54     13.01 o 
  -5  15   5       11.20        3.36      7.18 o 
  -4  15   5       21.60       26.00      8.50 o 
  -3  15   5        7.67        8.45      7.77 o 
  -2  15   5        6.59       -2.83      8.42 o 
  -1  15   5       60.27       78.18     15.58 o 
   0  15   5       60.58       74.41     14.78 o 
   1  15   5       27.94       33.52     10.03 o 
   2  15   5        0.41       -0.17      5.81 o 
   3  15   5      124.36      118.95     41.45 o 
  -6  16   5       17.60       21.96      8.86 o 
  -5  16   5       33.71       27.99      9.64 o 
  -4  16   5      103.16      118.59     35.07 o 
  -3  16   5      131.58      108.13     20.24 o 
  -2  16   5       48.23       51.02     14.93 o 
  -1  16   5       18.87       29.43     12.02 o 
   0  16   5      195.52      212.40     48.35 o 
   1  16   5       66.56       72.69     14.01 o 
   2  16   5       44.90       59.57     12.11 o 
  -6  17   5        3.41       13.15     19.70 o 
  -5  17   5       40.48       27.98     10.91 o 
  -4  17   5        0.73        7.24      9.71 o 
  -3  17   5       24.70       21.08     12.62 o 
  -2  17   5       46.92       75.13     17.83 o 
  -1  17   5       45.17       45.83     14.51 o 
   0  17   5       94.29       82.55     17.77 o 
   1  17   5       73.24      102.10     23.37 o 
   2  17   5        0.16       -0.60      6.45 o 
  -5  18   5       36.12       -6.53     37.75 o 
  -4  18   5       94.70       72.37     51.67 o 
  -3  18   5        2.95        0.34     10.07 o 
  -2  18   5      129.60      172.63     26.46 o 
  -1  18   5        1.83      -11.65      8.30 o 
   0  18   5        0.95        9.82      9.47 o 
   1  18   5       15.33       18.86     14.49 o 
  -4  19   5        0.13       13.41     11.64 o 
  -3  19   5       49.36       45.32     15.78 o 
  -2  19   5       15.48       19.53     13.37 o 
  -1  19   5       95.21      134.05     24.51 o 
   0  19   5        7.71        8.39     10.12 o 
  -3  20   5       84.59       80.93     20.26 o 
  -2  20   5       24.52       33.74     22.62 o 
  -1  20   5       28.62       44.68     15.87 o 
  -8   0   6       94.41      123.15     28.97 o 
  -6   0   6        9.34       12.06      8.04 o 
  -4   0   6       91.58      107.55     11.32 o 
  -2   0   6        3.78        2.08      4.72 o 
   0   0   6      132.14      168.22     13.35 o 
   2   0   6      235.18      245.86     16.76 o 
  -9   1   6       17.69      126.33     40.45 o 
  -8   1   6      236.04      283.99     28.34 o 
  -7   1   6        7.56        7.09      9.32 o 
  -6   1   6      113.56      119.50      9.00 o 
  -5   1   6      599.07      662.54     21.95 o 
  -4   1   6       82.96       89.23      7.99 o 
  -3   1   6      163.13       89.37     17.11 o 
  -2   1   6        6.56       11.20      3.79 o 
  -1   1   6       19.93       31.21      5.37 o 
   0   1   6       68.76       68.17      6.85 o 
   1   1   6      288.37      319.11     13.23 o 
   2   1   6      489.00      493.74     17.77 o 
   3   1   6        7.49       10.22      4.33 o 
   4   1   6        0.35        6.09      5.68 o 
   5   1   6      102.40       96.28     10.38 o 
  -9   2   6        1.94       28.74     20.58 o 
  -8   2   6      162.12      216.81     27.12 o 
  -7   2   6        1.42        4.28      8.64 o 
  -6   2   6       78.25       96.55      8.51 o 
  -5   2   6      116.24      128.53      7.93 o 
  -4   2   6       34.11       29.21      4.88 o 
  -3   2   6      256.88      132.84     22.74 o 
  -2   2   6      232.91      194.31     34.68 o 
  -1   2   6       68.63       78.87      7.38 o 
   0   2   6      580.22      678.93     30.86 o 
   1   2   6       20.89       21.82      4.53 o 
   2   2   6      508.94      540.15     18.85 o 
   3   2   6      285.80      292.88     13.36 o 
   4   2   6       24.04       26.54      7.41 o 
   5   2   6        0.21        1.74      6.11 o 
  -9   3   6      106.11      204.71     25.30 o 
  -8   3   6      110.55      125.07     20.86 o 
  -7   3   6      584.53      668.97     40.89 o 
  -6   3   6       12.73       12.40      5.06 o 
  -5   3   6      510.07      591.19     33.44 o 
  -4   3   6       13.32       13.82      4.16 o 
  -3   3   6      336.62      265.08     62.59 o 
  -2   3   6       19.60       25.91      6.50 o 
  -1   3   6      210.35      235.04     11.20 o 
   0   3   6      266.85      295.90     12.72 o 
   1   3   6      260.09      247.05     11.24 o 
   2   3   6       45.65       53.45      6.36 o 
   3   3   6      573.18      573.04     21.52 o 
   4   3   6       52.66       58.75     10.63 o 
   5   3   6       22.60       19.22      8.79 o 
  -9   4   6        2.23       37.66     16.38 o 
  -8   4   6       64.43      107.30     19.61 o 
  -7   4   6       31.09       36.41     12.82 o 
  -6   4   6       68.93       70.68      9.39 o 
  -5   4   6       85.76       99.18      9.71 o 
  -4   4   6     1328.30     1272.50    266.03 o 
  -3   4   6      104.83       88.39     17.32 o 
  -2   4   6      844.36      660.52    175.76 o 
  -1   4   6       98.05       96.81      8.07 o 
   0   4   6      179.34      189.89     10.88 o 
   1   4   6        0.01        1.23      3.77 o 
   2   4   6      151.95      165.05     11.08 o 
   3   4   6      171.05      165.93     11.75 o 
   4   4   6       21.19       21.03      5.49 o 
   5   4   6        4.61       10.68      7.76 o 
  -9   5   6      108.61      176.47     24.81 o 
  -8   5   6        7.70       10.49     10.69 o 
  -7   5   6      142.10      142.57     21.27 o 
  -6   5   6      151.27      168.12     15.19 o 
  -5   5   6       36.50       40.04      7.38 o 
  -4   5   6       14.72        9.23      5.00 o 
  -3   5   6        0.04        0.36      3.24 o 
  -2   5   6      724.71      529.40    146.94 o 
  -1   5   6      588.98      559.92     70.58 o 
   0   5   6        0.08       -0.97      3.38 o 
   1   5   6      380.23      358.13     15.73 o 
   2   5   6      213.84      225.92     13.13 o 
   3   5   6       21.66       19.80      5.52 o 
   4   5   6        0.16       -1.78      3.71 o 
  -9   6   6        6.63       35.88     21.12 o 
  -8   6   6       23.98       34.90     13.57 o 
  -7   6   6        4.22       11.24     10.41 o 
  -6   6   6       27.56       33.49      7.57 o 
  -5   6   6      445.65      443.79     70.59 o 
  -4   6   6      124.32      118.62     16.30 o 
  -3   6   6        2.68       -1.65      3.78 o 
  -2   6   6       77.61       55.23     13.92 o 
  -1   6   6        3.72        3.67      3.79 o 
   0   6   6       38.67       30.58      5.87 o 
   1   6   6     1338.89     1376.88     42.18 o 
   2   6   6       90.12      104.30      9.67 o 
   3   6   6       82.11       78.62      8.63 o 
   4   6   6        9.42       19.29      8.18 o 
  -9   7   6       22.13      113.17     63.79 o 
  -8   7   6       24.14       44.00     14.66 o 
  -7   7   6      320.28      336.54     29.12 o 
  -6   7   6      318.46      299.06     54.89 o 
  -5   7   6       70.52       60.18     11.96 o 
  -4   7   6      928.99      978.00     56.97 o 
  -3   7   6       56.85       65.83      8.44 o 
  -2   7   6        0.49       -0.69      3.85 o 
  -1   7   6      233.72      246.35     17.00 o 
   0   7   6       63.78       78.49     10.15 o 
   1   7   6       12.33        3.93      4.98 o 
   2   7   6        3.21        3.85      4.57 o 
   3   7   6        1.51        4.68      5.72 o 
   4   7   6       10.66       25.22     18.01 o 
  -8   8   6        0.76       10.34     10.88 o 
  -7   8   6       55.74       60.88     15.26 o 
  -6   8   6       44.01       36.37      8.37 o 
  -5   8   6      494.87      532.10     32.98 o 
  -4   8   6        1.85       -0.68      4.81 o 
  -3   8   6      406.34      375.65     19.37 o 
  -2   8   6      190.29      214.60     15.70 o 
  -1   8   6     1002.32     1045.50     41.20 o 
   0   8   6      145.14      160.42     18.15 o 
   1   8   6        7.37        3.30      4.54 o 
   2   8   6      272.92      279.23     18.57 o 
   3   8   6      119.74      132.56     15.07 o 
   4   8   6        0.40        3.63     12.09 o 
  -8   9   6       15.03       35.33     12.00 o 
  -7   9   6      112.25      108.69     18.89 o 
  -6   9   6       13.76       15.10      6.86 o 
  -5   9   6      403.31      362.71     27.19 o 
  -4   9   6      324.71      317.92     25.55 o 
  -3   9   6       79.03       67.04     11.69 o 
  -2   9   6       17.85       18.53      5.34 o 
  -1   9   6       84.85       79.55     15.94 o 
   0   9   6       48.88       51.68     10.36 o 
   1   9   6      168.74      193.02     27.15 o 
   2   9   6        0.04       -1.59      5.34 o 
   3   9   6        0.64        2.39      5.44 o 
   4   9   6       54.56       74.79     28.15 o 
  -8  10   6        0.40        5.36     15.72 o 
  -7  10   6      119.64      114.08     14.22 o 
  -6  10   6       76.65       62.48     13.77 o 
  -5  10   6        1.61       -1.52      5.53 o 
  -4  10   6      687.94      727.43     42.79 o 
  -3  10   6        2.50       -1.91      4.45 o 
  -2  10   6      318.02      302.35     21.90 o 
  -1  10   6      516.47      474.38     40.82 o 
   0  10   6      107.55      107.50     14.18 o 
   1  10   6        0.54        4.44      6.02 o 
   2  10   6       16.60       23.82      8.07 o 
   3  10   6       29.09       32.55      9.10 o 
   4  10   6       20.64       29.96     22.13 o 
  -8  11   6       33.42       55.20     15.39 o 
  -7  11   6        1.25       -1.74      6.47 o 
  -6  11   6        4.32       -1.27      5.93 o 
  -5  11   6      140.29      121.86     27.61 o 
  -4  11   6      243.42      261.45     32.95 o 
  -3  11   6       58.11       65.13     10.22 o 
  -2  11   6       41.43       49.44      9.68 o 
  -1  11   6       26.51       24.60      9.59 o 
   0  11   6      245.63      248.28     31.06 o 
   1  11   6       79.71       87.22     13.04 o 
   2  11   6      100.33      103.86     17.21 o 
   3  11   6       72.79       65.76     14.43 o 
  -8  12   6        9.09       62.30     37.96 o 
  -7  12   6        1.49        2.08      7.13 o 
  -6  12   6        1.97       -0.69      6.78 o 
  -5  12   6       37.88       26.61      8.34 o 
  -4  12   6       28.88       35.12      9.95 o 
  -3  12   6        1.01        6.59      5.88 o 
  -2  12   6        0.69       -3.56      5.19 o 
  -1  12   6        0.21        1.59      7.06 o 
   0  12   6       39.37       59.39     14.63 o 
   1  12   6       88.61      113.60     15.15 o 
   2  12   6       18.17       14.77      8.13 o 
   3  12   6       66.34       53.89     11.23 o 
  -7  13   6        0.10        3.45      7.22 o 
  -6  13   6      249.42      255.66     29.97 o 
  -5  13   6        4.97        1.96      6.63 o 
  -4  13   6       16.75       12.75      7.29 o 
  -3  13   6       44.53       48.68     10.65 o 
  -2  13   6       62.61       64.17     14.70 o 
  -1  13   6        0.01       -1.74      7.48 o 
   0  13   6       36.71       50.13     12.12 o 
   1  13   6        2.29       -1.87      5.77 o 
   2  13   6        2.74        1.91      5.87 o 
   3  13   6       28.58       27.94     15.28 o 
  -7  14   6        0.02       13.45     12.18 o 
  -6  14   6        7.14        8.77      8.21 o 
  -5  14   6        4.50       -3.14      6.92 o 
  -4  14   6       11.08        8.56      7.41 o 
  -3  14   6      177.15      162.09     32.66 o 
  -2  14   6        5.44        1.50      9.04 o 
  -1  14   6       32.16       52.84     13.94 o 
   0  14   6        0.03        6.21      7.26 o 
   1  14   6       66.77       79.07     14.17 o 
   2  14   6        1.83       -0.51      5.70 o 
  -6  15   6      164.91      109.55     21.89 o 
  -5  15   6        1.13       -8.04      6.76 o 
  -4  15   6       26.97       20.29     11.92 o 
  -3  15   6      179.29      162.92     23.57 o 
  -2  15   6        0.84        3.34      9.27 o 
  -1  15   6       20.77       17.99     10.27 o 
   0  15   6      130.71      141.07     26.23 o 
   1  15   6       12.25       12.05      8.14 o 
   2  15   6       72.03       94.05     30.35 o 
  -6  16   6        9.26        7.77     14.45 o 
  -5  16   6        0.08        3.80      8.40 o 
  -4  16   6        8.32       -3.29      8.62 o 
  -3  16   6       22.93       25.46     12.89 o 
  -2  16   6       21.19       13.88     11.50 o 
  -1  16   6        4.66        3.27      9.58 o 
   0  16   6        1.86        2.46      9.07 o 
   1  16   6       92.83      127.17     28.27 o 
  -5  17   6        8.14       16.40     11.64 o 
  -4  17   6       60.71       53.45     15.69 o 
  -3  17   6       56.96       62.28     16.61 o 
  -2  17   6       35.16       52.15     15.30 o 
  -1  17   6      103.64      120.61     25.46 o 
   0  17   6        0.58        6.30     12.70 o 
   1  17   6       19.77       44.77     22.26 o 
  -4  18   6        1.69        1.83     11.10 o 
  -3  18   6       23.63       29.89     19.34 o 
  -2  18   6       21.20       38.13     14.99 o 
  -1  18   6       51.04       64.23     16.02 o 
   0  18   6       31.21       39.37     16.67 o 
  -2  19   6       25.50       38.96     16.21 o 
  -9   0   7       60.10      325.42     46.20 o 
  -7   0   7       25.10       20.41     34.14 o 
  -5   0   7      227.25      281.06     36.72 o 
  -3   0   7       25.43       19.43     11.43 o 
  -1   0   7       15.94       24.70      7.80 o 
   1   0   7      308.37      290.26     19.49 o 
   3   0   7      187.21      193.61     19.53 o 
  -9   1   7        5.86       26.92     32.33 o 
  -8   1   7        1.98       64.18     32.43 o 
  -7   1   7       46.63       62.40     16.61 o 
  -6   1   7        7.62        4.78      3.67 o 
  -5   1   7      133.40      162.14     17.83 o 
  -4   1   7      445.67      200.67     23.66 o 
  -3   1   7       13.67        5.74      4.15 o 
  -2   1   7      128.33      114.19     10.29 o 
  -1   1   7      102.93      125.88     12.31 o 
   0   1   7      324.01      370.11     20.96 o 
   1   1   7      331.17      380.07     19.91 o 
   2   1   7      209.53      232.85     13.52 o 
   3   1   7       21.72       14.13      5.87 o 
   4   1   7        4.81        5.54      5.02 o 
  -9   2   7       55.57      243.33     54.29 o 
  -8   2   7       87.64      181.76     27.39 o 
  -7   2   7      321.00      432.42     35.95 o 
  -6   2   7      266.92      325.59     20.40 o 
  -5   2   7      202.94      231.10     22.48 o 
  -4   2   7      277.22      248.56     48.48 o 
  -3   2   7       92.39       80.65     15.13 o 
  -2   2   7        9.05        9.57      4.43 o 
  -1   2   7      232.59      264.54     17.20 o 
   0   2   7        3.30        3.52      4.24 o 
   1   2   7      240.80      250.82     13.70 o 
   2   2   7        0.00        4.66      4.73 o 
   3   2   7      227.85      232.97     14.52 o 
   4   2   7       17.41       16.75      6.09 o 
  -8   3   7      130.10      225.38     25.35 o 
  -7   3   7       24.84       28.54     12.07 o 
  -6   3   7        4.38       -0.50      4.96 o 
  -5   3   7      298.03      305.83     20.85 o 
  -4   3   7       41.06       24.12      8.63 o 
  -3   3   7       53.38       38.60      9.43 o 
  -2   3   7      702.21      571.19     99.56 o 
  -1   3   7        5.10        6.13      4.24 o 
   0   3   7      312.14      326.69     15.57 o 
   1   3   7        9.75        7.96      4.96 o 
   2   3   7      307.93      328.08     16.13 o 
   3   3   7        2.78        2.32      5.55 o 
   4   3   7        7.12        5.87      5.10 o 
  -9   4   7       93.01      314.31     72.29 o 
  -8   4   7       69.87      136.42     27.55 o 
  -7   4   7       48.39       44.33     15.84 o 
  -6   4   7        5.86        5.98      5.23 o 
  -5   4   7      628.37      773.61     34.78 o 
  -4   4   7      128.74      133.61     35.18 o 
  -3   4   7        0.92        3.56      3.94 o 
  -2   4   7       60.23       44.88      7.26 o 
  -1   4   7        3.75        3.92      3.89 o 
   0   4   7      105.86       95.81      9.88 o 
   1   4   7      284.07      325.36     15.88 o 
   2   4   7      296.31      280.16     14.89 o 
   3   4   7        3.79        7.08      7.30 o 
   4   4   7        0.67       -0.08      6.47 o 
  -8   5   7       59.79       70.45     21.00 o 
  -7   5   7       48.57       44.94     13.73 o 
  -6   5   7      369.87      377.48     45.68 o 
  -5   5   7      109.59      104.81     15.22 o 
  -4   5   7      336.08      340.98     24.34 o 
  -3   5   7      367.86      180.84     36.80 o 
  -2   5   7        0.37       -0.60      3.69 o 
  -1   5   7       29.84       29.73      6.31 o 
   0   5   7       79.87       75.26      8.93 o 
   1   5   7        6.86        4.44      4.87 o 
   2   5   7      106.55      111.16     10.80 o 
   3   5   7        8.50       12.71     13.91 o 
  -9   6   7      116.40      267.59     57.25 o 
  -8   6   7      170.93      274.63     29.44 o 
  -7   6   7      274.24      300.91     28.14 o 
  -6   6   7      117.65       92.57     23.69 o 
  -5   6   7        4.58        3.42      5.15 o 
  -4   6   7       25.67       23.78      6.18 o 
  -3   6   7       87.65       60.81      8.49 o 
  -2   6   7        2.18        5.54      4.23 o 
  -1   6   7       20.59       13.15      5.22 o 
   0   6   7       18.17       21.14      5.80 o 
   1   6   7      185.01      186.07     14.83 o 
   2   6   7       42.30       51.31      7.74 o 
   3   6   7        0.35        7.72     12.29 o 
  -8   7   7       48.64       70.49     15.39 o 
  -7   7   7       36.53       44.11     13.18 o 
  -6   7   7       57.50       62.11     11.98 o 
  -5   7   7        0.53        7.12      4.90 o 
  -4   7   7      242.46      249.41     18.73 o 
  -3   7   7      111.09       92.58     10.27 o 
  -2   7   7       39.63       40.54      8.91 o 
  -1   7   7      557.24      617.74     29.75 o 
   0   7   7        7.23        1.30      4.51 o 
   1   7   7       52.81       55.11      8.08 o 
   2   7   7       22.78       25.91      8.64 o 
   3   7   7        5.12        7.44      7.47 o 
  -8   8   7        3.14       24.66     14.69 o 
  -7   8   7      280.87      266.44     54.47 o 
  -6   8   7       70.93       73.56     13.02 o 
  -5   8   7        0.40        5.81      6.67 o 
  -4   8   7      483.69      477.73     26.17 o 
  -3   8   7       52.54       40.15      9.08 o 
  -2   8   7      138.47      129.33     14.76 o 
  -1   8   7       68.52       55.59     10.89 o 
   0   8   7       27.61       21.87      6.68 o 
   1   8   7       10.21        8.68      7.30 o 
   2   8   7      115.99      124.94     16.44 o 
   3   8   7       70.34       98.27     34.82 o 
  -8   9   7        1.53       17.50      9.89 o 
  -7   9   7        5.32       18.21     10.66 o 
  -6   9   7        1.01        0.29      5.08 o 
  -5   9   7        8.79       14.83      7.85 o 
  -4   9   7      392.16      364.06     31.62 o 
  -3   9   7        6.80        3.81      5.76 o 
  -2   9   7      246.44      245.76     18.68 o 
  -1   9   7      237.72      232.89     18.49 o 
   0   9   7      130.65      148.29     26.90 o 
   1   9   7       18.39       16.18      8.14 o 
   2   9   7       21.24       16.83      8.02 o 
   3   9   7       46.99       91.30     37.56 o 
  -8  10   7        9.19       38.13     18.76 o 
  -7  10   7       11.25       13.61     10.02 o 
  -6  10   7      122.25      137.75     34.16 o 
  -5  10   7       89.38       60.89     16.36 o 
  -4  10   7      138.12      127.90     31.29 o 
  -3  10   7       91.77       94.39     12.36 o 
  -2  10   7       41.93       42.92      8.73 o 
  -1  10   7      145.55      178.59     18.65 o 
   0  10   7       92.66      120.48     16.03 o 
   1  10   7        0.03        2.22      6.61 o 
   2  10   7      152.00      170.23     20.54 o 
   3  10   7        8.51       -5.00      6.27 o 
  -7  11   7       32.46       40.63     16.13 o 
  -6  11   7       49.11       45.05      9.96 o 
  -5  11   7       22.51       21.05      8.73 o 
  -4  11   7        1.65       -2.23     10.24 o 
  -3  11   7        4.60       -1.08      5.43 o 
  -2  11   7      127.33      112.46     15.60 o 
  -1  11   7       16.29       14.42      8.29 o 
   0  11   7       65.83       53.98     21.83 o 
   1  11   7       62.00       59.75     12.17 o 
   2  11   7        1.14        2.07      6.42 o 
  -7  12   7        0.20       15.24     10.00 o 
  -6  12   7       37.95       41.54     14.13 o 
  -5  12   7       38.88       32.38     12.98 o 
  -4  12   7       19.19       12.93      8.02 o 
  -3  12   7       37.90       33.81      9.28 o 
  -2  12   7       62.16       66.61     14.32 o 
  -1  12   7      155.54      191.09     22.39 o 
   0  12   7       95.10      105.57     15.65 o 
   1  12   7       15.04       17.24      8.34 o 
   2  12   7        2.42        3.66      7.98 o 
  -7  13   7        0.28        6.85     10.04 o 
  -6  13   7      107.91      100.40     16.01 o 
  -5  13   7       57.20       46.57     14.93 o 
  -4  13   7        2.30       -3.42      6.37 o 
  -3  13   7      224.87      229.76     27.92 o 
  -2  13   7        1.61       -4.24      7.16 o 
  -1  13   7        8.10       16.17      9.71 o 
   0  13   7        2.42       -3.87      6.36 o 
   1  13   7       23.62       27.31     14.39 o 
  -6  14   7       36.17       36.55      9.41 o 
  -5  14   7       31.63       34.43     10.40 o 
  -4  14   7        0.92        3.92      8.47 o 
  -3  14   7       58.65       61.10     14.94 o 
  -2  14   7       51.52       54.66     14.56 o 
  -1  14   7       55.13       55.94     14.16 o 
   0  14   7        0.07        4.50      7.25 o 
   1  14   7        1.82       11.63     24.47 o 
  -6  15   7        0.63        4.93      8.25 o 
  -5  15   7       13.37        5.31      9.48 o 
  -4  15   7       36.14       19.92     10.72 o 
  -3  15   7      136.80      144.18     21.98 o 
  -2  15   7       10.13       17.93     11.28 o 
  -1  15   7       97.16      105.01     26.10 o 
   0  15   7        0.02       -0.17     16.52 o 
  -5  16   7        6.80        5.08      9.74 o 
  -4  16   7        2.90       -1.36      9.52 o 
  -3  16   7        0.01       -7.60      7.78 o 
  -2  16   7        3.77        2.09      8.55 o 
  -1  16   7        4.95       11.85     10.37 o 
   0  16   7       20.75       41.30     14.48 o 
  -4  17   7        0.25        5.94      9.34 o 
  -3  17   7       47.42       54.33     15.51 o 
  -2  17   7        0.06        1.32      9.24 o 
  -1  17   7        9.03       26.20     11.68 o 
  -8   0   8       56.04      183.91     66.08 o 
  -6   0   8      405.03      477.32     52.81 o 
  -4   0   8      105.28      104.44     49.92 o 
  -2   0   8        4.16       -3.13      6.23 o 
   0   0   8       91.48      101.67     17.95 o 
   2   0   8       14.96       22.97      9.45 o 
  -8   1   8       11.59       65.60     52.31 o 
  -7   1   8        4.57       19.78     12.27 o 
  -6   1   8       33.78       33.43      8.69 o 
  -5   1   8      120.53      121.42     21.92 o 
  -4   1   8       95.33       72.65     18.33 o 
  -3   1   8       16.13        6.43      4.92 o 
  -2   1   8        6.03        8.27      5.02 o 
  -1   1   8      208.35      255.07     23.88 o 
   0   1   8       32.65       43.29      9.14 o 
   1   1   8      257.35      269.86     15.91 o 
   2   1   8        0.00       -2.70      4.51 o 
   3   1   8      164.40      178.39     14.79 o 
  -8   2   8        5.70       14.50     28.19 o 
  -7   2   8        2.98       18.36     11.95 o 
  -6   2   8       31.37       54.39     12.37 o 
  -5   2   8       19.06        9.22      5.04 o 
  -4   2   8        0.24       -2.82      3.94 o 
  -3   2   8       51.41       49.70     13.96 o 
  -2   2   8      146.54      160.81     19.28 o 
  -1   2   8       28.42       19.71      6.38 o 
   0   2   8        4.11        7.50      6.89 o 
   1   2   8        0.00        3.36      7.16 o 
   2   2   8        1.93        1.65      5.14 o 
   3   2   8        0.52        2.97      5.08 o 
  -8   3   8       39.28       87.45     24.37 o 
  -7   3   8       35.78      107.53     54.95 o 
  -6   3   8        0.05        8.17      7.30 o 
  -5   3   8       40.17       46.22      9.63 o 
  -4   3   8        0.11       -0.29      4.17 o 
  -3   3   8       95.92       50.95     15.83 o 
  -2   3   8       58.64       50.62      8.29 o 
  -1   3   8       60.73       67.95      8.97 o 
   0   3   8       57.79       61.00      9.92 o 
   1   3   8       58.16       67.79      9.96 o 
   2   3   8        1.56       -1.35      4.63 o 
  -8   4   8       12.25       49.06     49.00 o 
  -7   4   8       37.96      103.11     37.83 o 
  -6   4   8       15.86       14.83     11.09 o 
  -5   4   8      376.69      407.42     86.15 o 
  -4   4   8      177.87      145.57     30.80 o 
  -3   4   8      137.81      100.20     31.08 o 
  -2   4   8       68.41       74.09     11.64 o 
  -1   4   8        6.02        1.52      4.82 o 
   0   4   8        1.40        0.28      4.55 o 
   1   4   8        8.73       14.91      6.79 o 
   2   4   8        7.73        4.95      7.59 o 
  -8   5   8      236.01      422.55     79.34 o 
  -7   5   8       37.64       36.38     19.49 o 
  -6   5   8      176.72      210.55     19.23 o 
  -5   5   8       49.23       47.29      9.51 o 
  -4   5   8      143.75      143.42     27.12 o 
  -3   5   8        8.05        1.44      6.43 o 
  -2   5   8       15.11       10.38      5.35 o 
  -1   5   8       18.49        8.76      5.43 o 
   0   5   8       80.05       96.06     12.12 o 
   1   5   8        0.11        7.67      8.55 o 
   2   5   8       46.24       38.94     11.60 o 
  -8   6   8       37.32       69.95     32.17 o 
  -7   6   8        3.37        9.47     14.29 o 
  -6   6   8      114.78      107.68     15.90 o 
  -5   6   8      150.77      143.98     18.37 o 
  -4   6   8      821.32      894.26     47.00 o 
  -3   6   8       13.08       11.86      5.75 o 
  -2   6   8       62.17       56.31      9.21 o 
  -1   6   8      145.61      152.04     20.07 o 
   0   6   8        0.50        3.11      5.02 o 
   1   6   8        5.72       11.78     12.00 o 
   2   6   8        3.91        5.60      7.33 o 
  -7   7   8      341.27      526.37    252.76 o 
  -6   7   8        1.43       -0.19     13.06 o 
  -5   7   8       20.39       13.19     12.97 o 
  -4   7   8       94.49       62.58     16.40 o 
  -3   7   8        9.05        6.93      5.80 o 
  -2   7   8       22.32       18.87      6.94 o 
  -1   7   8      395.48      399.71     21.83 o 
   0   7   8        0.01       -0.29      4.76 o 
   1   7   8       55.44       71.26     16.75 o 
   2   7   8        9.33        9.43      7.54 o 
  -8   8   8        2.82       60.56     55.45 o 
  -7   8   8       39.72       58.29     20.40 o 
  -6   8   8      102.88      105.41     22.77 o 
  -5   8   8        7.86       10.62     14.61 o 
  -4   8   8       64.39       46.37      9.31 o 
  -3   8   8        3.75        2.32      5.85 o 
  -2   8   8       30.95       23.42      7.41 o 
  -1   8   8       73.97       51.45     10.39 o 
   0   8   8       24.91       29.40      9.62 o 
   1   8   8       64.06       71.26     17.12 o 
   2   8   8        2.10       -1.54      6.75 o 
  -7   9   8       26.80       49.41     18.10 o 
  -6   9   8        9.45       16.90     15.55 o 
  -5   9   8        1.90       -7.01     10.64 o 
  -4   9   8       12.66       16.46      6.79 o 
  -3   9   8        3.39       -0.07      5.57 o 
  -2   9   8       90.29       70.88     10.50 o 
  -1   9   8        2.38       -3.72      6.33 o 
   0   9   8        0.02        5.08      7.00 o 
   1   9   8        0.92        9.82     12.38 o 
  -7  10   8       55.82       65.27     19.39 o 
  -6  10   8       22.93       12.64     15.09 o 
  -5  10   8        3.49        4.23      6.42 o 
  -4  10   8       22.71       12.91      7.26 o 
  -3  10   8      166.99      130.46     14.12 o 
  -2  10   8        4.62        7.17      6.73 o 
  -1  10   8       58.37       66.48     14.85 o 
   0  10   8        0.16        6.57      7.46 o 
   1  10   8       11.08       17.95      7.97 o 
  -7  11   8       11.02       20.33     16.35 o 
  -6  11   8       73.61       72.07     21.70 o 
  -5  11   8       27.77       25.14      8.82 o 
  -4  11   8       28.44       19.07      8.12 o 
  -3  11   8        9.62       18.25     10.02 o 
  -2  11   8      128.24      125.48     17.36 o 
  -1  11   8        0.01        6.10      8.17 o 
   0  11   8      119.38      148.23     45.36 o 
   1  11   8       18.82       73.89     49.77 o 
  -6  12   8       37.54       32.49      9.38 o 
  -5  12   8      121.62      112.53     33.92 o 
  -4  12   8        1.57        3.88      7.65 o 
  -3  12   8      176.00      168.22     21.41 o 
  -2  12   8       36.27       32.08     14.35 o 
  -1  12   8       50.24       67.14     13.69 o 
   0  12   8        0.28       26.37     41.41 o 
  -6  13   8        0.93        6.71     11.38 o 
  -5  13   8       37.74       40.74      9.85 o 
  -4  13   8        0.23        7.57      7.69 o 
  -3  13   8       30.93       35.08     11.76 o 
  -2  13   8       21.20       19.83     10.04 o 
  -1  13   8       55.09       73.23     17.67 o 
   0  13   8       21.98       21.53     11.77 o 
  -5  14   8       55.25       51.62     15.77 o 
  -4  14   8       26.16       15.88     18.47 o 
  -3  14   8        5.09        3.82      8.69 o 
  -2  14   8        0.37        9.78      9.32 o 
  -1  14   8        0.41       16.83     29.63 o 
  -4  15   8        8.26       13.64     11.73 o 
  -3  15   8        7.22       25.62     20.44 o 
  -2  15   8       35.20       62.30     21.09 o 
  -7   0   9       47.39      170.97    105.03 o 
  -3   0   9       53.32       79.57     31.88 o 
  -1   0   9        4.15       -2.01      7.55 o 
   1   0   9       48.82       40.83     12.72 o 
  -6   1   9       13.07       30.28     26.56 o 
  -5   1   9       31.95       31.12      8.80 o 
  -4   1   9        0.75       10.90      8.65 o 
  -3   1   9       12.23       22.31      6.99 o 
  -2   1   9       95.53       81.07     10.60 o 
  -1   1   9       38.32       42.76     12.59 o 
   0   1   9        3.55        0.35      5.16 o 
   1   1   9        2.23       -1.18      5.58 o 
  -6   2   9        0.63        8.06     14.22 o 
  -5   2   9       97.91       98.31     18.58 o 
  -4   2   9       14.91       16.20      8.92 o 
  -3   2   9      221.61      236.93     36.98 o 
  -2   2   9       17.42       23.94     12.87 o 
  -1   2   9      110.85      109.14     12.40 o 
   0   2   9       23.00       24.99      7.59 o 
   1   2   9       69.55       72.91     10.83 o 
  -8   3   9       78.28      120.88     44.81 o 
  -7   3   9        3.04       -4.18     19.61 o 
  -6   3   9      157.75      191.36     28.59 o 
  -5   3   9      124.71       90.71     46.19 o 
  -4   3   9       57.80       45.53     14.47 o 
  -3   3   9       22.01       18.61      7.69 o 
  -2   3   9        0.72        0.08      6.94 o 
  -1   3   9        0.01       -1.43      5.32 o 
   0   3   9       16.47       18.18      9.67 o 
   1   3   9        9.34       10.39      6.26 o 
  -7   4   9        0.00      205.88     40.01 o 
  -6   4   9       29.91       36.94     18.82 o 
  -5   4   9       29.52       27.88      9.38 o 
  -4   4   9       87.40       62.96     21.91 o 
  -3   4   9       15.16       17.28      9.00 o 
  -2   4   9       10.32       12.38     14.88 o 
  -1   4   9      147.44      145.71     14.04 o 
   0   4   9        2.84       10.08      8.31 o 
   1   4   9       18.38       23.84      7.63 o 
  -6   5   9       54.64       39.21     19.73 o 
  -5   5   9        6.73        4.36     11.60 o 
  -4   5   9      173.13      152.79     38.85 o 
  -3   5   9       51.61       33.57      7.52 o 
  -2   5   9       32.11       35.40      8.29 o 
  -1   5   9        4.33       -1.27      7.56 o 
   0   5   9        1.48        1.94      7.77 o 
   1   5   9        2.35       -3.71      7.07 o 
  -7   6   9       44.85      100.59     58.83 o 
  -6   6   9       21.81       41.01     41.83 o 
  -5   6   9       40.79       27.12     13.83 o 
  -4   6   9        7.88        5.02      6.35 o 
  -3   6   9        0.32       -2.51      4.73 o 
  -2   6   9       11.82        7.92      5.86 o 
  -1   6   9       84.78      133.08     26.29 o 
   0   6   9        5.24        3.59      7.97 o 
   1   6   9       23.27       24.54     10.41 o 
  -7   7   9       27.84      145.21     81.04 o 
  -6   7   9       53.20       52.22     20.93 o 
  -5   7   9       22.70       20.53      7.88 o 
  -4   7   9       25.90       22.54      8.12 o 
  -3   7   9       30.34       23.54      7.89 o 
  -2   7   9        4.67        7.32      8.13 o 
  -1   7   9       31.63       41.65     33.14 o 
   0   7   9       13.76       12.57      9.41 o 
  -6   8   9        9.53       34.93     25.71 o 
  -5   8   9       35.44       30.11      8.29 o 
  -4   8   9       14.72       13.59      7.13 o 
  -3   8   9       17.54       14.80      7.18 o 
  -2   8   9        5.30        3.68      6.24 o 
  -1   8   9        7.52       42.64     46.75 o 
   0   8   9        2.58        3.88      8.32 o 
  -7   9   9      182.10      246.09     32.02 o 
  -6   9   9       16.63       13.07      7.94 o 
  -5   9   9       10.68       11.78      7.61 o 
  -4   9   9       24.96       27.00     11.94 o 
  -3   9   9        7.34        8.44      6.55 o 
  -2   9   9       13.05       20.45     14.54 o 
  -1   9   9        0.68       15.18     16.79 o 
   0   9   9        0.58        2.22      8.39 o 
  -6  10   9       16.30       67.89     56.40 o 
  -5  10   9        5.83        7.35     12.40 o 
  -4  10   9        8.16        8.78      6.79 o 
  -3  10   9        3.63        6.60     10.46 o 
  -2  10   9       63.91       86.16     46.44 o 
  -1  10   9       27.58       83.75     72.13 o 
  -6  11   9       29.66       76.37     65.05 o 
  -5  11   9       81.81       89.21     23.56 o 
  -4  11   9        0.61        4.36     18.54 o 
  -3  11   9        0.33        4.78      9.27 o 
  -2  11   9        4.27       -2.89      7.01 o 
  -1  11   9       36.82       37.10     13.26 o 
  -5  12   9        3.75       37.35     36.55 o 
  -4  12   9       22.19       73.24     70.52 o 
  -3  12   9        3.24       51.94     82.14 o 
  -2  12   9       75.08      115.28     41.99 o 
  -2   0  10        2.24       -1.71     12.61 o 
  -5   1  10       66.48       94.15     19.33 o 
  -4   1  10        6.98       -1.51      7.60 o 
  -3   1  10       71.40       73.37     33.03 o 
  -2   1  10        7.33       13.69      6.91 o 
  -1   1  10       49.62       56.82     10.53 o 
  -4   2  10        0.02       -1.72      7.07 o 
  -3   2  10        8.70       13.02      9.72 o 
  -2   2  10        4.07       -2.28      5.67 o 
  -1   2  10        6.14        7.69      6.83 o 
  -5   3  10       74.72       81.10     23.55 o 
  -4   3  10       34.04       15.74     17.64 o 
  -3   3  10       40.41       29.45     11.26 o 
  -2   3  10        0.78       -4.15      8.18 o 
  -1   3  10       16.11       10.67      7.08 o 
  -5   4  10       17.83       14.80     12.63 o 
  -4   4  10       39.56       39.61      9.95 o 
  -3   4  10       24.00       20.35     10.70 o 
  -2   4  10        2.47        2.10      7.85 o 
  -1   4  10        0.03        1.22      6.25 o 
  -6   5  10        4.22        2.09      8.15 o 
  -5   5  10        0.05       -0.59      7.27 o 
  -4   5  10        0.47       -1.82      7.09 o 
  -3   5  10       32.95       37.74     11.98 o 
  -2   5  10        4.35       -4.96      7.77 o 
  -1   5  10       23.85       26.05     11.68 o 
  -6   6  10       24.95       31.61     11.70 o 
  -5   6  10       48.43       44.79     14.54 o 
  -4   6  10        4.48        6.95      8.36 o 
  -3   6  10        2.69        7.48      8.74 o 
  -2   6  10        0.00       -4.13      7.80 o 
  -1   6  10        1.14        2.64      8.46 o 
  -6   7  10       15.84       13.59      9.92 o 
  -5   7  10        7.49        3.78      8.21 o 
  -4   7  10        5.24        4.80      8.38 o 
  -3   7  10       18.99       18.16     10.63 o 
  -2   7  10        0.16        5.14      8.64 o 
  -5   8  10        0.08       -2.67      7.56 o 
  -4   8  10        6.94        3.58      8.23 o 
  -3   8  10       10.32        7.47      8.67 o 
  -2   8  10        7.97        4.98      8.94 o 
  -4   9  10       12.07        3.08      8.09 o 
  -3   9  10        1.70       -7.80      7.10 o 
                                                 
